# Supplementary material for: Temporal profiling of primary metabolites under chilling stress and its association with seedling chilling tolerance of rice (Oryza sativa L.)
Source: Rice (N Y). 2013 Oct 5;6:23. doi: 10.1186/1939-8433-6-23 (PMC4883686; doi:10.1186/1939-8433-6-23)
Supplement: Supplementary file 1 — Additional file 1: The mean values of 106 primary metabolites from leaves of IR29 and LTH measured at 2 h, 8 h, 24 h and 48 h of the 4°C chilling treatment and non-stress control conditions, and upon 24 h recovery after the treatment. (XLS 94 KB) [file 12284_2013_59_MOESM1_ESM.xls]

## Sheet: STable1
Supplementary table 1. The mean values of 106 primary metabolites from leaves of IR29 and LTH measured at 2h, 8h, 24h and 48h of the 4oC chilling treatment and non-stress control conditions, and upon 24h recovery after the treatment Note: The alphebet "a" and "b" in the columns indicated the metabolite in one genotype was significantly higher or lower than that in the other one at P <0.05 under s…
	2h					8h					24h					48h					R-24h
	Chilling stress		Control			Chilling stress		Control			Chilling stress		Control			Chilling stress		Control			Chilling stress		Control
	IR29	LTH	IR29	LTH		IR29	LTH	IR29	LTH		IR29	LTH	IR29	LTH		IR29	LTH	IR29	LTH		IR29	LTH	IR29	LTH
Amino Acids
alanine	0.67±0.01 b	0.76±0.04 a	0.77±0.15	0.62±0.01		1.37±0.12	0.99±0.02	1.08±0.39a	0.60±0.00b		1.65±0.52	1.23±0.17	0.74±0.01	0.70±0.03		1.04±0.09	0.95±0.24	0.63±0.16	0.48±0.08		1.55±0.96	1.07±0.03	1.27±0.03a	0.95±0.09b
aspartic acid	0.92±0.05 a	0.61±0.14 b	0.85±0.19 a	0.44±0.13 b		1.42±0.39	1.19±0.19	0.54±0.08	0.56±0.23		1.43±0.02	1.47±0.66	0.74±0.05a	0.29±0.01b		0.98±0.04	0.71±0.11	1.04±0.17a	0.57±0.00b		0.69±0.11a	0.46±0.01b	1.16±0.11a	0.32±0.04b
cysteine	0.62±0.06	0.61±0.18	0.80±0.00	1.03±0.05		0.50±0.03b	1.53±0.06a	0.26±0.10	0.32±0.05		2.00±0.67a	0.13±0.13b	0.44±0.04a	0.16±0.23b		0.70±0.06a	0.28±0.06b	0.22±0.23	0.25±0.01		4.15±5.11	0.95±0.17	0.62±0.13	0.67±0.17
glutamic acid	0.66±0.32	0.61±0.04	0.79±0.06 a	0.42±0.09 b		1.79±0.68	2.26±0.25	0.62±0.01b	1.55±0.59a		0.44±0.00	1.72±1.09	0.75±0.07a	0.39±0.04b		0.34±0.02b	0.56±0.11a	0.63±0.06	0.77±0.03		0.84±0.49	0.61±0.10	0.42±0.02	0.49±0.05
glycine	1.02±0.01	1.13±0.05	0.93±0.14	1.23±0.23		0.99±0.13	1.21±0.10	1.28±0.33	0.77±0.02		0.64±0.10	0.62±0.05	1.23±0.10a	0.60±0.09b		0.41±0.07	0.50±0.01	0.65±0.19a	0.36±0.05b		1.04±0.36	0.79±0.10	1.17±0.64	0.48±0.06
isoleucine	1.13±0.10	1.18±0.13	0.69±0.09 a	0.38±0.06 b		0.67±0.02b	2.15±0.09a	0.17±0.05	0.12±0.02		0.97±0.25	0.73±0.07	0.13±0.00	0.16±0.12		0.87±0.11	0.88±0.12	0.26±0.01	0.24±0.08		1.17±1.24	0.84±0.12	0.45±0.09	0.47±0.00
leucine	0.65±0.07 b	0.91±0.05 a	0.55±0.04	0.49±0.11		1.34±0.03	1.47±0.04	0.88±0.37	0.53±0.13		1.44±0.18	1.40±0.23	0.57±0.06	0.54±0.09		1.26±0.10	1.33±0.26	0.84±0.17	0.71±0.01		1.48±1.17	1.05±0.03	1.14±0.19	1.19±0.14
lysine	0.98±0.02	1.04±0.24	0.94±0.05 a	0.68±0.10 b		1.38±0.04a	0.93±0.05b	0.56±0.07	0.50±0.11		1.49±0.28	1.13±0.07	0.77±0.09a	0.57±0.05b		1.02±0.09	0.99±0.16	0.79±0.14	0.66±0.10		1.40±0.73	0.94±0.02	0.99±0.13	0.73±0.11
Phe	0.62±0.08	0.55±0.11	0.46±0.03	0.43±0.03		0.87±0.04b	1.39±0.14a	0.42±0.05b	0.91±0.18a		0.75±0.14	1.32±0.59	0.46±0.03	0.46±0.10		0.59±0.00b	0.80±0.07a	0.56±0.02	0.49±0.13		0.80±0.43	0.79±0.02	0.60±0.09	0.45±0.02
proline	0.67±0.09	0.63±0.20	0.49±0.06	0.36±0.06		0.69±0.06b	2.24±0.14a	0.45±0.14	0.64±0.01		0.91±0.06	1.57±0.55	0.44±0.01	0.36±0.10		0.88±0.05	0.93±0.07	0.68±0.12	0.52±0.11		0.59±0.26	0.57±0.05	0.67±0.13	0.53±0.03
serine	0.76±0.16	0.77±0.12	0.63±0.08 a	0.48±0.06 b		0.84±0.12b	2.23±0.36a	0.31±0.00b	0.51±0.05a		0.62±0.04	0.93±0.43	0.32±0.04	0.40±0.02		0.57±0.05	0.53±0.01	0.43±0.00	0.50±0.08		0.83±0.17	0.90±0.52	0.80±0.08	0.84±0.14
threonine	0.77±0.01	0.72±0.09	0.56±0.04	0.42±0.13		1.41±0.02b	1.98±0.22a	0.21±0.03b	0.57±0.06a		0.65±0.08	1.02±0.46	0.25±0.03	0.24±0.00		0.50±0.05	0.57±0.01	0.28±0.02	0.32±0.05		0.92±0.74	0.78±0.08	0.88±0.07a	0.58±0.07b
tryptophan	0.83±0.05	0.91±0.15	0.63±0.16 a	0.37±0.08 b		1.24±0.03	1.37±0.02	0.46±0.18	0.52±0.13		1.11±0.26	1.13±0.11	0.46±0.11a	0.29±0.10b		0.57±0.02b	1.21±0.32a	0.50±0.01	0.52±0.00		0.96±0.58	1.67±0.57	0.82±0.17	0.61±0.04
tyrosine	0.99±0.04	1.11±0.25	0.84±0.08	0.78±0.03		1.42±0.07	1.14±0.24	0.69±0.02a	0.52±0.03b		1.20±0.19b	1.48±0.01a	0.58±0.01	0.57±0.12		0.83±0.04b	1.46±0.15a	0.73±0.08	0.70±0.13		0.69±0.07b	1.02±0.09a	0.83±0.09	0.75±0.09
valine	0.47±0.01	0.51±0.04	0.29±0.03 a	0.19±0.05 b		0.47±0.13b	1.53±0.01a	0.14±0.02	0.16±0.01		0.57±0.08	0.92±0.39	0.14±0.00	0.13±0.08		0.52±0.06	0.57±0.05	0.21±0.08	0.21±0.04		0.44±0.18	0.57±0.19	0.32±0.06	0.32±0.01
Organic Acids
heptadecoic acid	0.62±0.06 b	0.79±0.02 a	0.70±0.04	0.85±0.09		1.16±0.08a	0.69±0.03b	1.30±0.29	1.40±0.16		1.15±0.06	1.34±0.16	1.18±0.11	1.27±0.03		1.13±0.21	0.93±0.17	1.25±0.17a	0.97±0.06b		0.94±0.31	0.91±0.09	1.05±0.03	0.97±0.11
octadecanoic acid	0.89±0.05	0.99±0.05	0.89±0.02 b	1.18±0.11 a		1.07±0.03	1.10±0.14	1.04±0.05	1.13±0.07		1.06±0.07	1.14±0.19	1.07±0.05	0.99±0.06		1.00±0.25	0.95±0.21	1.07±0.13	0.94±0.20		1.05±0.57	0.88±0.07	0.82±0.06	0.88±0.09
oleic acid	1.30±0.00	1.12±0.07	1.40±0.22	1.47±0.06		0.80±0.13	0.66±0.32	0.98±0.29	0.77±0.19		0.56±0.01	0.54±0.01	0.68±0.02	0.64±0.16		0.56±0.08	0.51±0.07	0.89±0.10	0.87±0.21		1.09±0.36	0.69±0.02	1.07±0.16	1.10±0.01
palmic acid	0.75±0.07	0.89±0.02	0.85±0.01 b	1.08±0.15 a		1.15±0.03	1.08±0.14	1.23±0.10	1.27±0.22		1.17±0.06	1.25±0.30	1.20±0.10	1.02±0.04		0.89±0.13	0.94±0.24	1.02±0.13	0.99±0.26		0.86±0.32	0.88±0.10	0.92±0.08	0.86±0.06
quinic acid	0.41±0.02	0.34±0.04	1.01±0.09 b	1.44±0.21 a		0.61±0.04a	0.29±0.06b	2.80±0.10	2.54±0.44		0.53±0.11a	0.22±0.00b	1.63±0.14	1.51±0.06		0.19±0.05	0.21±0.04	0.99±0.33a	0.36±0.00b		0.94±0.35	0.87±0.12	1.73±0.20	1.25±0.29
succinic acid	0.69±0.02	0.84±0.23	0.97±0.12	1.02±0.12		0.87±0.12	0.85±0.10	1.15±0.13	1.20±0.11		0.77±0.13a	0.52±0.02b	0.99±0.11	1.05±0.05		0.72±0.02a	0.45±0.07b	1.01±0.14	0.95±0.21		1.23±0.42	1.16±0.15	1.21±0.12	1.03±0.05
aminobutyric acid (GABA)	0.73±0.09	0.63±0.05	0.80±0.06	0.72±0.08		1.51±0.04a	0.60±0.10b	1.44±0.30a	0.90±0.15b		1.15±0.24a	0.78±0.02b	1.36±0.04a	0.85±0.04b		0.58±0.08	0.54±0.12	1.41±0.07a	0.52±0.02b		0.95±0.17	0.73±0.22	1.53±0.04a	0.86±0.05b
benzoic acid	1.31±0.05 a	0.87±0.09 b	1.47±0.13 a	1.22±0.00 b		1.22±0.21	0.87±0.04	1.28±0.61a	0.88±0.05b		1.09±0.19	0.84±0.06	1.04±0.15	0.89±0.05		0.73±0.07	0.69±0.11	0.88±0.17	0.85±0.15		0.77±0.13	0.84±0.10	1.00±0.11a	0.51±0.14b
cinnamic acid, 4-hydroxy	1.07±0.21	0.74±0.05	1.14±0.08	0.83±0.04		0.81±0.09a	0.46±0.01b	0.90±0.10	0.56±0.03		0.69±0.06a	0.54±0.05b	0.73±0.05	0.71±0.09		0.58±0.02	0.49±0.16	0.78±0.19	0.94±0.04		0.56±0.38	0.51±0.02	1.03±0.10a	0.58±0.10b
eicosanoic acid	0.48±0.07 b	1.26±0.04 a	0.73±0.12 b	2.40±0.13 a		0.78±0.78	0.19±0.04	0.92±0.50	1.70±0.67		0.78±0.12	0.50±0.17	1.40±0.17	2.01±0.99		0.15±0.00b	0.54±0.22a	0.29±0.09b	1.08±0.08a		0.27±0.23	0.26±0.08	1.22±0.11a	0.39±0.16b
oxalic acid	1.86±0.69	1.22±0.23	0.16±0.01 b	3.22±0.50 a		0.37±0.27	0.74±0.12	0.66±0.25b	2.84±0.56a		0.59±0.04	1.21±0.38	0.43±0.05	0.66±0.78		0.17±0.07	0.36±0.40	0.12±0.00b	0.22±0.03a		0.29±0.33	0.11±0.13	2.59±0.26a	0.45±0.06b
phosphoric acid	0.82±0.12	0.94±0.20	1.06±0.06	1.15±0.17		1.14±0.04a	0.58±0.15b	1.15±0.18	1.34±0.32		0.99±0.08	0.85±0.03	1.24±0.04	0.77±0.47		0.97±0.16a	0.48±0.08b	1.10±0.27	0.77±0.22		0.73±0.05	0.57±0.17	1.06±0.10a	0.66±0.01b
pyruvic acid	1.48±0.05	1.36±0.10	1.47±0.08	1.31±0.19		0.77±0.02	0.89±0.03	0.94±0.14a	0.71±0.05b		0.71±0.04	0.68±0.02	0.85±0.07a	0.72±0.02b		0.74±0.05	0.66±0.07	0.81±0.05b	1.01±0.14a		0.81±0.18	0.91±0.04	1.18±0.12a	0.77±0.05b
shikimic acid	0.21±0.05	0.20±0.02	0.18±0.04	0.22±0.02		0.28±0.00	0.26±0.01	3.57±0.51a	2.62±0.02b		0.31±0.04	0.39±0.08	2.26±0.33a	1.54±0.25b		0.25±0.04b	0.38±0.05a	0.33±0.02	0.27±0.01		1.13±0.22	0.48±0.43	2.22±0.33a	1.37±0.04b
sinapic acid	0.43±0.01 b	0.75±0.24 a	0.46±0.18 b	1.04±0.04 a		1.08±0.09	0.58±0.04	0.91±0.03b	1.63±0.15a		0.59±0.04	1.02±0.35	0.58±0.01	2.39±1.96		0.69±0.09	0.68±0.38	0.72±0.25b	2.31±0.68a		0.47±0.06	0.33±0.09	2.27±0.12a	1.18±0.19b
citric acid	0.96±0.01 a	0.53±0.10 b	1.24±0.14 a	0.48±0.08 b		1.36±0.07a	0.41±0.03b	1.49±0.15a	0.40±0.09b		1.54±0.12a	0.42±0.01b	2.15±0.19a	0.53±0.01b		1.17±0.24a	0.36±0.04b	2.37±0.10a	0.37±0.01b		1.16±0.26a	0.42±0.12b	1.72±0.11a	0.37±0.06b
erythronic acid	0.41±0.06	0.43±0.04	0.61±0.07	0.64±0.11		1.01±0.18a	0.49±0.07b	1.48±0.45	1.07±0.18		0.85±0.23	0.52±0.11	1.14±0.08a	0.62±0.04b		0.58±0.17a	0.33±0.05b	0.67±0.05	0.52±0.05		1.13±0.00a	0.72±0.03b	1.55±0.09a	0.54±0.06b
fumaric acid	0.72±0.02 a	0.60±0.00 b	0.95±0.05 b	1.12±0.12 a		0.65±0.09	0.44±0.02	1.14±0.13	1.01±0.29		0.96±0.06a	0.46±0.05b	0.81±0.10	0.98±0.17		1.35±0.11a	0.48±0.06b	0.61±0.00b	0.80±0.10a		1.09±0.21a	0.57±0.15b	1.10±0.11a	0.54±0.22b
isocitric acid	1.04±0.32 a	0.39±0.22 b	0.97±0.09 a	0.23±0.05 b		2.41±0.11a	0.41±0.13b	2.54±1.30a	0.07±0.01b		1.52±0.27a	0.26±0.07b	2.05±0.16	0.32±0.11		0.91±0.18a	0.50±0.06b	1.26±0.08a	0.45±0.05b		0.69±0.07a	0.12±0.05b	2.66±0.12a	0.28±0.19b
malic acid	0.52±0.03 a	0.34±0.05 b	1.09±0.11 a	0.79±0.05 b		0.70±0.08a	0.33±0.03b	2.19±0.13b	1.20±0.25a		0.90±0.06a	0.28±0.01b	1.78±0.07a	0.66±0.04b		0.94±0.02a	0.29±0.01b	1.53±0.07a	0.34±0.01b		1.09±0.31a	0.47±0.06b	1.81±0.03a	0.50±0.09b
salicylic acid	1.22±0.03 a	0.45±0.05 b	1.15±0.12 a	0.49±0.03 b		1.33±0.09	0.57±0.00	1.01±0.07a	0.32±0.01b		1.10±0.11a	0.24±0.01b	1.15±0.17a	0.34±0.10b		0.69±0.07a	0.17±0.03b	0.99±0.21a	0.37±0.07b		1.35±0.25a	0.28±0.07b	1.62±0.21a	0.26±0.05b
calendic acid	0.86±0.03	0.94±0.12	0.84±0.15	1.06±0.22		1.24±0.13a	0.46±0.01b	0.95±0.17	1.03±0.06		0.97±0.18	0.84±0.01	0.98±0.28	0.74±0.04		0.54±0.09	0.51±0.06	0.80±0.14	0.96±0.07		0.87±0.01b	1.00±0.05a	1.28±0.16a	0.86±0.14b
ascorbic acid	0.56±0.27 b	1.04±0.10 a	0.84±0.03 b	0.98±0.02 a		1.44±0.18	1.37±0.26	0.80±0.34	0.59±0.18		1.57±0.39	1.34±0.56	0.62±0.10	0.84±0.03		0.90±0.16	0.76±0.06	0.73±0.13	0.60±0.08		0.41±0.57	1.18±0.36	0.71±0.06b	1.05±0.04a
ferulaic acid	0.54±0.17 b	1.92±0.02 a	0.49±0.07 b	2.00±0.05 a		0.85±0.03	1.08±0.16	0.76±0.04b	1.59±0.06a		0.54±0.00b	1.26±0.04a	0.73±0.03b	1.56±0.28a		0.42±0.05b	1.02±0.37a	0.70±0.11b	2.16±0.20a		0.47±0.33	0.85±0.20	1.01±0.08b	1.51±0.04a
galacturonic acid	0.96±0.20	0.84±0.22	1.19±0.04 a	0.57±0.25 b		1.17±0.02a	0.68±0.02b	1.00±0.25	0.70±0.22		0.95±0.15	0.84±0.41	0.86±0.10	0.98±0.61		1.02±0.04	0.90±0.39	1.10±0.09	1.17±0.02		0.42±0.03b	0.66±0.06a	0.72±0.24	0.60±0.10
3-deoxy-arabino-hexaric acid	1.54±0.23 a	0.93±0.05 b	1.89±0.10 a	1.26±0.08 b		1.15±0.08a	0.38±0.04b	1.30±0.02b	0.83±0.01a		1.05±0.16a	0.67±0.05b	1.04±0.22	0.66±0.16		0.78±0.10a	0.46±0.11b	0.71±0.15	0.72±0.00		0.72±0.04	0.65±0.08	1.09±0.20a	0.39±0.07b
glucopyranuronic acid	1.08±0.08 a	0.31±0.12 b	0.38±0.05 a	0.20±0.00 b		1.87±0.42	0.33±0.10	1.70±1.31	0.49±0.03		1.32±0.03a	0.28±0.07b	0.77±0.03	0.19±0.08		0.76±0.07a	0.34±0.04b	0.47±0.23	0.23±0.02		0.20±0.01	0.19±0.02	1.88±0.11a	0.22±0.05b
galactonic acid	0.89±0.01 b	1.25±0.04 a	0.93±0.07 b	1.17±0.16 a		0.74±0.00b	0.85±0.02a	1.36±0.44a	0.88±0.04b		0.69±0.08	0.61±0.01	1.08±0.02	0.82±0.20		0.51±0.08	0.54±0.14	0.76±0.21	0.61±0.03		0.51±0.11b	0.87±0.06a	1.45±0.22a	0.56±0.11b
gluconic acid-6-p	0.36±0.09 b	0.93±0.03 a	0.90±0.02	0.96±0.06		1.33±0.16	1.39±0.19	1.63±0.29a	0.95±0.15b		1.11±0.27a	0.45±0.13b	1.12±0.02	1.17±0.91		0.22±0.05b	0.41±0.08a	0.83±0.16	0.72±0.21		0.85±0.25	1.13±0.35	0.84±0.00a	1.20±0.30b
saccharic acid	0.92±0.09 a	0.19±0.06 b	0.76±0.06 a	0.27±0.00 b		0.95±0.20a	0.12±0.05b	1.15±0.01a	0.19±0.01b		0.95±0.03a	0.11±0.00b	0.89±0.19a	0.11±0.04b		0.69±0.01a	0.14±0.03b	0.32±0.02	0.10±0.02		0.77±0.56	0.10±0.01	0.67±0.14a	0.06±0.00b
gluconic acid	0.87±0.08	1.05±0.15	0.85±0.05 b	1.17±0.05 a		1.57±0.48a	0.74±0.09b	0.87±0.15	0.68±0.01		0.82±0.06	0.63±0.02	0.76±0.10	0.59±0.12		0.61±0.17	0.50±0.11	0.46±0.03	0.60±0.16		0.57±0.30	0.61±0.07	0.94±0.16a	0.51±0.07b
Sugar
2-o-glycerol-beta-d-glalctopyranoside	0.84±0.28	1.01±0.21	1.05±0.03	1.00±0.15		1.59±0.23a	1.04±0.02b	1.31±0.84	1.03±0.04		1.18±0.12	0.88±0.13	1.52±0.56	0.68±0.13		0.49±0.05	0.32±0.03	0.50±0.11b	1.11±0.02a		0.69±0.04	0.73±0.12	0.97±0.23a	0.41±0.02b
1-benzyl glucopyranoside	0.38±0.08	0.29±0.01	0.41±0.04 a	0.26±0.10 b		2.16±0.05a	0.50±0.01b	1.31±0.31a	0.39±0.00b		1.46±0.49	0.45±0.25	3.93±0.54a	0.39±0.01b		1.52±0.03a	0.50±0.05b	0.75±0.10a	0.34±0.05b		1.68±2.04	0.26±0.00	1.00±0.53a	0.21±0.10b
galactinol	0.94±0.04	0.90±0.06	0.96±0.19	0.93±0.04		1.23±0.00	0.86±0.01	0.87±0.05a	0.60±0.05b		1.36±0.20	0.93±0.05	0.86±0.05	0.63±0.01		1.29±0.14a	0.72±0.06b	0.76±0.12	0.78±0.15		0.66±0.21	0.37±0.04	1.38±0.14a	0.83±0.03b
1-methyl-beta-d-mannopyranoside	1.04±0.22 a	0.07±0.02 b	0.88±0.15 a	0.17±0.12 b		1.65±0.15a	0.12±0.00b	1.64±0.60a	0.38±0.12b		1.21±0.17a	0.33±0.02b	1.41±0.19a	0.38±0.07b		0.99±0.16a	0.35±0.06b	0.85±0.01a	0.08±0.02b		1.23±0.11a	0.12±0.00b	1.44±0.31a	0.02±0.02b
1-ethylglucopyranoside	1.78±0.17 a	0.96±0.04 b	2.53±0.29 a	1.26±0.01 b		2.31±0.18a	1.04±0.21b	1.21±0.32a	0.57±0.05b		1.05±0.04a	0.59±0.04b	1.21±0.02	1.05±0.47		0.95±0.19a	0.38±0.13b	0.59±0.22	0.47±0.09		0.42±0.14	0.27±0.05	0.86±0.65	0.21±0.02
arabinose	0.95±0.22	1.23±0.07	1.24±0.07	1.34±0.15		0.80±0.04	0.78±0.05	0.64±0.04	0.61±0.03		0.58±0.01	0.81±0.17	0.64±0.08	0.70±0.02		0.70±0.12	0.72±0.04	0.82±0.13b	1.07±0.10a		0.86±0.62	0.96±0.09	0.36±0.04	0.41±0.03
cellobiose	0.89±0.18	1.03±0.10	0.96±0.18	1.17±0.07		1.83±0.92	1.45±0.22	0.89±0.10b	1.81±0.04a		0.80±0.09	1.18±0.31	0.85±0.15	0.76±0.21		0.45±0.03b	0.56±0.06a	0.70±0.12	0.88±0.27		0.66±0.18	0.79±0.13	0.69±0.13	0.85±0.08
fructofuranose	0.46±0.01	0.67±0.18	0.61±0.04 b	0.94±0.01 a		1.35±0.54	1.44±0.02	0.94±0.27b	2.32±0.06a		0.80±0.04	1.53±0.77	0.93±0.02	1.02±0.01		0.50±0.03	0.65±0.07	0.75±0.09	0.75±0.21		0.86±0.23	1.09±0.30	0.85±0.12	1.04±0.04
fructose	0.56±0.04 b	0.68±0.02 a	0.80±0.08 b	1.26±0.15 a		0.86±0.12	0.78±0.01	1.20±0.42	1.47±0.09		0.92±0.14	1.12±0.25	1.18±0.00b	1.27±0.04a		0.65±0.10	0.80±0.17	0.87±0.12	0.84±0.26		0.97±0.07	1.10±0.20	1.17±0.17	1.15±0.03
glucopyranose	0.58±0.01 b	0.68±0.02 a	0.77±0.05 b	1.26±0.26 a		1.09±0.24	0.78±0.11	1.26±0.46	1.33±0.10		0.95±0.10	1.10±0.26	1.13±0.02	1.18±0.07		0.74±0.15	0.84±0.16	0.99±0.16a	0.78±0.04b		0.95±0.23	1.00±0.01	1.04±0.19	1.13±0.09
glucose	0.47±0.01 b	0.55±0.01 a	0.62±0.05 b	0.90±0.02 a		1.50±0.69	1.36±0.03	1.01±0.34b	2.21±0.16a		0.74±0.06	1.47±0.81	0.93±0.02	0.95±0.06		0.53±0.05	0.62±0.07	0.79±0.13	0.62±0.03		0.79±0.19	1.00±0.30	0.83±0.16	0.94±0.09
glucose-6-p	0.75±0.21	0.69±0.01	1.46±0.04	1.37±0.11		0.78±0.06b	1.12±0.20a	1.32±0.06b	2.31±0.11a		0.90±0.15	1.07±0.38	1.22±0.06a	0.57±0.08b		0.98±0.18	1.41±0.49	0.75±0.04	0.62±0.10		0.44±0.26	0.47±0.10	0.53±0.08	0.46±0.08
mannitose	0.58±0.02 b	0.67±0.00 a	0.79±0.05 b	1.19±0.20 a		0.90±0.11	0.75±0.04	1.41±0.58	1.43±0.12		0.94±0.12	1.14±0.22	1.20±0.02	1.23±0.01		0.76±0.13	0.80±0.18	1.02±0.15a	0.74±0.05b		0.91±0.13	1.03±0.25	1.17±0.12	1.13±0.06
melibiose	1.14±0.19 b	1.47±0.13 a	1.05±0.23 b	1.79±0.20 a		1.10±0.21	1.23±0.43	0.77±0.23	1.32±0.33		0.67±0.09b	1.16±0.36a	0.71±0.06	0.66±0.20		0.69±0.08b	0.89±0.03a	0.82±0.08	0.96±0.02		0.54±0.22	0.65±0.14	0.79±0.10	0.74±0.05
rhamnose	0.61±0.00 b	0.79±0.01 a	0.81±0.10	0.76±0.01		1.14±0.14	1.46±0.03	0.88±0.17b	1.76±0.00a		0.81±0.11	1.21±0.44	0.80±0.06	0.93±0.09		0.75±0.11	0.85±0.03	0.89±0.11	0.86±0.10		1.25±0.88	0.87±0.04	0.99±0.09	0.94±0.03
ribose	0.89±0.05 a	0.49±0.04 b	1.20±0.02 a	0.49±0.03 b		0.65±0.20	0.41±0.08	0.52±0.05a	0.24±0.01b		0.56±0.18a	0.25±0.04b	0.51±0.04	0.32±0.11		0.33±0.08a	0.24±0.03b	0.76±0.03a	0.29±0.07b		1.21±1.16	0.87±0.29	0.72±0.41	0.18±0.04
sorbinose	0.60±0.01	0.60±0.01	0.74±0.04 b	1.23±0.06 a		0.86±0.07	0.92±0.03	0.93±0.17	1.20±0.17		0.98±0.19	0.99±0.11	1.05±0.19	1.06±0.03		0.51±0.04b	0.81±0.00a	0.72±0.06	0.80±0.17		1.26±0.11b	1.51±0.05a	1.24±0.30	1.33±0.46
fucose	0.93±0.16	0.87±0.05	1.14±0.02	0.69±0.05		0.68±0.11	0.76±0.17	0.58±0.13	0.47±0.05		0.54±0.20	0.31±0.11	0.70±0.03a	0.42±0.07b		0.40±0.08	0.39±0.10	0.64±0.17	0.39±0.05		1.14±0.76	1.06±0.48	0.95±0.00a	0.55±0.05b
galactose	0.51±0.02	0.67±0.16	0.66±0.05 b	1.08±0.05 a		1.21±0.23	0.93±0.14	0.96±0.08b	2.11±0.27a		1.01±0.65	0.55±0.25	0.76±0.20	0.71±0.12		0.38±0.02	0.38±0.00	0.57±0.04	0.46±0.09		1.29±1.00	1.12±0.45	0.83±0.05a	0.48±0.01b
lactose	0.25±0.04 a	0.03±0.00 b	1.13±0.05	1.18±0.12		0.84±0.09	0.08±0.06	3.43±0.85a	2.41±0.20b		0.82±0.00b	0.97±0.08a	1.98±0.12a	1.12±0.12b		0.70±0.06a	0.53±0.03b	1.43±0.09a	0.04±0.01b		0.61±0.28	0.70±0.23	1.35±0.21a	0.76±0.06b
maltose	0.87±0.11 a	0.55±0.13 b	1.13±0.11 a	0.66±0.04 b		1.11±0.04a	0.44±0.01b	1.21±0.30a	0.69±0.02b		0.77±0.01a	0.43±0.01b	1.02±0.20a	0.65±0.03b		0.60±0.07	0.46±0.04	0.87±0.01a	0.47±0.04b		0.88±0.40	0.97±0.12	1.23±0.05a	0.48±0.06b
melicitose	0.80±0.07 a	0.27±0.06 b	1.57±0.21	1.32±0.56		1.61±0.31	1.00±0.10	1.85±0.34a	1.51±0.04b		0.71±0.04	0.64±0.08	0.97±0.03a	0.41±0.11b		0.43±0.03a	0.29±0.03b	0.69±0.18a	0.29±0.06b		0.52±0.25	0.36±0.10	0.88±0.16a	0.36±0.06b
raffinose	0.35±0.01a	0.13±0.02 b	0.82±0.07	0.95±0.10		0.81±0.03a	0.18±0.07b	1.87±0.34	1.43±0.06		0.78±0.10	0.59±0.01	1.62±0.15a	0.73±0.12b		0.39±0.03	0.40±0.05	1.15±0.27a	0.13±0.00b		0.94±1.10	0.61±0.34	1.47±0.03a	0.70±0.10b
sorbitol	0.47±0.09	0.43±0.07	0.39±0.06	0.33±0.07		0.85±0.05a	0.21±0.01b	0.69±0.23	0.41±0.15		1.32±0.10	0.92±0.35	1.21±0.15	1.27±0.04		1.14±0.03	1.06±0.00	1.28±0.17	1.10±0.23		1.45±0.42	1.37±0.08	1.22±0.11a	0.88±0.09b
sucrose	0.25±0.02 a	0.02±0.00 b	1.30±0.08	1.29±0.05		0.79±0.10	0.06±0.05	3.35±0.85a	1.85±0.33b		0.77±0.01b	0.89±0.05a	1.93±0.13a	1.08±0.10b		0.67±0.06a	0.51±0.03b	1.43±0.09a	0.02±0.01b		0.62±0.35	0.74±0.29	1.37±0.21a	0.79±0.05b
trehalose	0.33±0.08 b	0.87±0.05 a	0.71±0.03 b	1.25±0.11 a		1.22±0.00	1.49±0.17	1.33±0.18b	2.50±0.58a		1.26±0.04	1.04±0.29	1.56±0.09	1.39±0.31		0.52±0.11	0.50±0.05	0.72±0.30	0.79±0.23		0.50±0.30	0.78±0.04	1.63±0.17a	1.26±0.11b
turanose	0.70±0.01	0.71±0.01	0.95±0.14	0.88±0.07		1.45±0.05a	0.55±0.10b	1.74±0.10a	1.24±0.13b		1.28±0.28a	0.82±0.10b	1.14±0.09	0.96±0.13		0.65±0.11	0.45±0.10	0.66±0.06a	0.50±0.11b		0.51±0.30	0.88±0.16	0.96±0.06a	0.63±0.13b
fructose-6-p	0.91±0.17	1.01±0.15	1.59±0.25	1.93±0.28		0.83±0.08	0.89±0.17	1.78±0.10	1.51±0.36		0.90±0.28	0.77±0.09	0.93±0.03a	0.59±0.24b		0.66±0.10b	1.00±0.05a	0.67±0.23	0.60±0.07		0.72±0.06a	0.41±0.04b	0.72±0.04a	0.47±0.10b
glycerol	0.68±0.01	0.72±0.04	0.78±0.05 b	1.19±0.27 a		1.20±0.07a	0.75±0.08b	1.00±0.02	1.14±0.13		1.09±0.20	0.88±0.02	1.06±0.11	1.03±0.01		0.73±0.04	0.66±0.03	1.06±0.05	0.83±0.19		1.25±0.53	1.14±0.03	1.04±0.11	0.94±0.05
nucite	0.61±0.00 b	0.95±0.11 a	0.67±0.06 b	0.97±0.08 a		1.20±0.02a	1.01±0.05b	1.02±0.14b	1.27±0.12a		1.22±0.19	1.33±0.12	1.01±0.12b	1.31±0.08a		0.83±0.05	1.05±0.27	0.87±0.29	1.04±0.21		0.99±0.39	1.29±0.17	1.18±0.13	1.14±0.20
pentitol	1.45±0.53 a	0.54±0.05 b	0.43±0.07 b	0.85±0.14 a		1.02±0.08	0.79±0.09	0.95±0.66	0.56±0.03		0.82±0.14	0.46±0.14	1.00±0.00a	0.54±0.09b		0.34±0.13	0.58±0.05	0.45±0.10	0.76±0.15		1.72±0.97	1.03±0.16	1.11±0.34	0.48±0.25
3-p-glycerol	0.64±0.02 b	0.93±0.15 a	0.68±0.00 b	1.43±0.01 a		0.76±0.01b	1.25±0.14a	0.85±0.54b	1.75±0.10a		0.54±0.05b	0.81±0.15a	0.77±0.05	0.67±0.35		0.33±0.08	0.31±0.08	0.45±0.05b	0.56±0.05a		0.45±0.16	0.44±0.01	1.01±0.21a	0.46±0.05b
galactitol	1.14±0.13 a	0.56±0.00 b	1.28±0.07 a	0.75±0.09 b		2.13±0.15a	0.66±0.04b	1.67±0.88a	0.67±0.03b		1.08±0.31a	0.63±0.02b	1.13±0.03	0.97±0.15		0.83±0.10	0.57±0.30	0.75±0.08	0.98±0.21		0.94±0.12	0.74±0.01	1.35±0.21a	0.33±0.12b
erythritol	0.23±0.01	0.26±0.01	0.22±0.05	0.25±0.02		0.38±0.17	0.18±0.02	0.69±0.08a	0.45±0.06b		0.56±0.19	0.33±0.10	0.50±0.02	3.51±4.50		3.18±2.84	0.34±0.03	0.41±0.01	0.42±0.12		0.70±0.40	0.40±0.06	0.50±0.08a	0.34±0.06b
inositol-2-p	0.74±0.11	1.39±0.00	1.25±0.05 b	1.70±0.25 a		1.19±0.16	0.97±0.22	1.44±0.25a	2.12±0.03b		0.58±0.03	1.00±0.21	0.94±0.05	0.83±0.19		0.51±0.06	0.43±0.01	0.64±0.07	0.69±0.04		0.38±0.25	0.63±0.06	0.45±0.04a	0.36±0.00b
mannitol	0.87±0.22	0.78±0.17	0.85±0.03	0.87±0.27		1.13±0.11a	0.69±0.03b	0.72±0.23	0.47±0.12		1.10±0.25	0.85±0.00	0.93±0.43	0.56±0.06		0.65±0.07	0.73±0.09	0.62±0.07	0.67±0.13		0.92±0.21	0.98±0.23	0.72±0.13a	0.39±0.01b
xylitol	0.74±0.12	0.75±0.07	0.79±0.07	0.90±0.01		0.74±0.18	1.44±0.21	0.39±0.07b	0.75±0.09a		0.36±0.03	0.83±0.54	0.45±0.10	0.37±0.04		0.40±0.08	0.47±0.01	0.45±0.06b	0.61±0.06a		0.73±0.55	0.87±0.23	0.43±0.02a	0.20±0.04b
sorbitol-6-p	0.26±0.02	0.36±0.12	0.85±0.05 b	2.02±0.77 a		0.71±0.10a	0.18±0.00b	1.45±0.33b	2.08±0.13a		0.15±0.00b	0.15±0.06b	1.05±0.17	1.19±1.32		0.24±0.02b	0.62±0.12a	0.55±0.15	0.52±0.03		0.30±0.12a	0.00±0.00b	0.29±0.06a	0.00±0.00b
Polyamine
tryptamine-5-hydroxy	0.31±0.17 b	1.45±0.29 a	1.00±0.09	0.98±0.01		0.77±0.12a	0.54±0.13b	0.98±0.11	1.00±0.14		0.67±0.47	0.95±0.40	0.97±0.06	0.91±0.15		0.52±0.11b	1.51±0.32a	1.00±0.08	0.95±0.19		0.81±0.02	0.55±0.16	0.82±0.11	0.95±0.03
putrescine	0.21±0.03	0.28±0.04	0.28±0.03	0.29±0.02		0.21±0.26	0.10±0.02	0.13±0.03b	0.82±0.08a		0.64±0.08	0.60±0.26	0.47±0.06	0.49±0.12		0.38±0.05	0.42±0.08	0.60±0.05	0.88±0.05		18.80±25.98	0.06±0.01	0.11±0.01	0.10±0.00
triethanolamine	0.48±0.01	0.35±0.06	0.37±0.03	0.36±0.11		0.43±0.05a	0.21±0.04b	0.24±0.03	0.20±0.05		0.56±0.01b	1.09±0.17a	0.62±0.10b	1.15±0.36a		1.70±0.20	1.71±0.50	2.55±0.70	2.48±0.90		1.28±0.11	1.45±0.05	0.73±0.11	0.68±0.08
ethanolamine	0.79±0.06 b	0.97±0.09 a	0.26±0.03 b	0.75±0.05 a		1.03±0.18	0.96±0.06	1.17±0.45	1.03±0.25		1.02±0.11	0.98±0.13	0.42±0.03	1.08±0.54		0.87±0.19	0.88±0.04	1.35±0.04b	2.23±0.35a		1.01±0.25	1.15±0.02	1.56±0.12a	1.23±0.01b
Ester
dihexadecanoylglycerol	1.22±0.13	1.23±0.00	1.22±0.05	1.42±0.29		1.27±0.00a	0.99±0.12b	0.85±0.18	1.07±0.08		1.04±0.19	0.69±0.05	1.18±0.01a	0.68±0.22b		0.55±0.05	0.68±0.05	0.39±0.03b	0.93±0.05a		0.46±0.11	0.50±0.05	0.66±0.06	0.58±0.08
monooctadecanoylglycerol	0.91±0.19	0.90±0.06	0.85±0.07	0.89±0.04		1.12±0.00a	0.79±0.03b	1.00±0.08	0.91±0.17		0.98±0.04	1.10±0.12	1.01±0.13	0.93±0.10		1.12±0.23	1.05±0.17	1.16±0.06	1.09±0.19		1.08±0.45	1.17±0.16	0.80±0.09	0.78±0.00
monostearoylglycerol	0.81±0.14	0.82±0.04	0.78±0.03	0.95±0.03		1.28±0.31	0.89±0.21	1.17±0.08	1.19±0.20		1.08±0.06	1.20±0.15	1.19±0.02	1.18±0.01		0.87±0.17b	1.19±0.15a	0.98±0.11	1.00±0.22		0.91±0.06	1.03±0.13	0.93±0.07	0.91±0.09
threonic acid-1,4-lactone	1.03±0.21	1.08±0.01	1.10±0.01	0.96±0.09		0.68±0.15	1.00±0.03	0.81±0.19	0.62±0.02		0.94±0.05b	1.15±0.09a	1.00±0.14	1.11±0.07		1.11±0.03a	0.94±0.05b	1.08±0.07	0.94±0.04		1.05±0.31	1.17±0.06	1.20±0.06	1.21±0.07
gluconic acid 1,4-lactone	0.44±0.02 b	0.82±0.04 a	0.57±0.05 b	1.23±0.03 a		0.78±0.01	0.72±0.07	1.25±0.42a	1.85±0.06b		0.65±0.07b	1.11±0.25a	0.91±0.12b	1.37±0.02a		0.40±0.10b	1.18±0.08a	0.57±0.06b	1.46±0.23a		0.97±0.11b	1.41±0.04a	1.15±0.19	1.37±0.19
pentonic acid-1,4-lactone	0.04±0.01	0.05±0.01	0.05±0.01 a	0.00±0.00 b		2.80±0.58a	1.03±0.04b	1.48±0.80	1.63±0.00		1.06±0.07	1.05±0.21	1.54±0.16b	2.22±0.36a		0.60±0.04b	1.01±0.09a	1.45±0.11	1.57±0.33		1.12±0.45b	2.14±0.24a	1.45±0.31	1.56±0.08
monohexadecanoylglycerol	0.72±0.06	0.85±0.06	0.83±0.07	0.95±0.05		1.19±0.02a	0.89±0.21b	1.08±0.07	1.09±0.16		1.07±0.04	1.11±0.07	1.11±0.01	0.95±0.13		1.11±0.10	1.12±0.09	1.03±0.07	1.01±0.18		0.92±0.24	1.09±0.05	0.83±0.06	0.75±0.01
galactosylglycerol	0.88±0.01	0.80±0.03	0.94±0.11	0.98±0.14		1.63±0.07a	0.61±0.01b	1.13±0.42	1.36±0.05		1.03±0.25	0.66±0.03	1.18±0.27	1.11±0.04		0.39±0.02	0.47±0.07	0.67±0.29	0.78±0.10		1.05±0.36	0.97±0.15	1.23±0.27	1.24±0.42
digalactosylglycerol	0.52±0.06 b	0.70±0.07 a	0.71±0.02 b	1.63±0.16 a		1.95±0.23a	0.42±0.03b	1.01±0.22b	2.24±0.09a		1.25±0.40a	0.52±0.20b	1.02±0.42b	1.68±0.15a		0.56±0.13	0.38±0.10	0.64±0.02	0.59±0.06		1.05±0.67	0.69±0.13	0.71±0.13b	1.35±0.32a
other
cytosine	0.82±0.11 a	0.51±0.07 b	1.07±0.12 a	0.37±0.14 b		0.85±0.06a	0.18±0.01b	0.62±0.26a	0.19±0.03b		0.62±0.05b	0.88±0.10a	1.07±0.28	0.73±0.04		0.56±0.10b	0.73±0.09a	0.80±0.21	1.07±0.05		2.57±2.28	1.54±0.11	0.68±0.31	0.50±0.17
adenosine	0.42±0.03 b	1.04±0.09 a	0.37±0.11 b	1.24±0.04 a		1.05±0.00	0.98±0.12	1.13±0.17	1.32±0.13		0.73±0.07b	1.19±0.08a	0.78±0.04	1.31±0.08		0.50±0.10b	0.99±0.26a	0.50±0.02b	1.12±0.27a		0.66±0.16b	1.50±0.18a	1.23±0.26	1.02±0.16
allantoin	0.77±0.11	0.84±0.02	0.87±0.07	0.72±0.07		1.66±0.19	1.85±0.08	0.60±0.13	0.74±0.04		1.40±0.32	1.06±0.39	0.67±0.07	0.36±0.23		0.80±0.05a	0.51±0.07b	0.43±0.03	0.54±0.15		1.60±1.30	0.93±0.46	0.96±0.01a	0.13±0.06b
uracil	1.73±0.36 a	0.99±0.11 b	2.61±0.16 a	0.58±0.15 b		0.42±0.11	0.35±0.40	0.25±0.02	0.27±0.08		0.44±0.10	0.37±0.03	0.54±0.01	0.70±0.24		0.71±0.14a	0.49±0.12b	0.95±0.15a	0.50±0.06b		2.47±2.24	1.34±0.11	1.17±0.03	0.64±0.13
vitamin E	0.50±0.06	0.60±0.13	0.20±0.08 b	1.26±0.00 a		2.23±0.01b	0.78±0.08a	1.33±1.24b	2.60±0.11a		0.33±0.17b	1.27±0.88a	0.37±0.04	1.07±0.52		0.17±0.04b	0.95±0.17a	0.17±0.04b	0.97±0.09a		0.10±0.13	0.20±0.01	2.14±0.39a	0.30±0.08b
sitosterol	0.90±0.10 b	1.44±0.26 a	1.09±0.15	1.49±0.40		1.14±0.18	1.34±0.02	1.06±0.08b	1.37±0.04a		0.55±0.02b	1.21±0.45a	0.63±0.09	0.49±0.12		0.39±0.05b	1.17±0.27a	0.57±0.08b	0.86±0.04a		0.50±0.19	0.71±0.07	0.68±0.13	0.68±0.04
fucosterol	0.90±0.22	1.18±0.36	1.15±0.02	1.04±0.32		1.27±0.12	1.05±0.14	1.22±0.02	1.07±0.13		0.83±0.15	1.10±0.42	0.74±0.07	0.51±0.12		0.48±0.07b	0.93±0.04a	0.80±0.09	0.89±0.07		0.70±0.10	0.75±0.03	0.85±0.16	0.72±0.01
campesterol	1.03±0.09	1.23±0.29	1.02±0.01 b	1.66±0.23 a		1.32±0.17a	0.93±0.08b	1.12±0.15	0.95±0.06		0.71±0.03	1.06±0.32	0.73±0.00	0.64±0.38		0.51±0.05b	1.05±0.15a	1.08±0.05	0.89±0.20		0.62±0.00	0.91±0.21	0.87±0.06	0.70±0.14
stiqmasterol	0.98±0.11	1.17±0.20	1.17±0.17	1.41±0.06		1.25±0.15	1.06±0.10	1.17±0.02	1.19±0.12		0.87±0.25	1.07±0.32	0.73±0.07	0.54±0.16		0.53±0.06	1.12±0.16	0.76±0.06	0.87±0.09		0.63±0.10	0.84±0.16	0.82±0.13	0.75±0.03
