# Supplementary material for: Temporal profiling of primary metabolites under chilling stress and its association with seedling chilling tolerance of rice (Oryza sativa L.)
Source: Rice (N Y). 2013 Oct 5;6:23. doi: 10.1186/1939-8433-6-23 (PMC4883686; doi:10.1186/1939-8433-6-23)
Supplement: Supplementary file 2 — Additional file 2: ANOVA results for 106 metabolites from leaves of two rice genotypes (G), IR29 and LTH, measured at time points (t) of 2 h, 8 h, 24 h and 48 h of the 4°C chilling treatment and and 24 h recovery after and the non-stress control (T). (XLS 72 KB) [file 12284_2013_59_MOESM2_ESM.xls]

## Sheet: Table S2 
Supplementary Table 2. ANOVA results for 106 metabolites from leaves of two rice genotypes (G), IR29 and LTH, measured at time points (t) of 2h, 8h, 24h and 48h of the 4oC chilling treatment and and 24h recovery after and the non-stress control (T)
	G					G*T					G*T(t)					T					T(t)
Amino Acids	MS	F	P	R2		MS	F	P	R2		MS	F	P	R2		MS	F	P	R2		MS	F	P	R2
alanine	0.313147	7.92	0.0011	8.46826		0.142009	3.59	0.0358	3.84027		0.0936109	2.37	0.0185	15.1888		1.57645	39.85	0.0001	21.3156		0.334231	8.45	0.0001	27.1153
aspartic acid	0.800017	10.73	0.0002	11.247		0.0592335	0.79	0.4582	0.832731		0.0925308	1.24	0.2868	7.80504		4.25731	57.08	0.0001	29.9256		0.630595	8.45	0.0001	26.5956
cysteine	0.301429	5.5	0.0073	3.1247		0.186908	3.41	0.0419	1.93754		0.797248	14.54	0.0001	49.587		1.6818	30.67	0.0001	8.71701		0.766659	13.98	0.0001	23.8422
glutamic acid	0.929904	6.05	0.0047	4.72254		0.435619	2.84	0.0692	2.2123		0.572821	3.73	0.0006	17.4545		2.97604	19.37	0.0001	7.55696		3.31469	21.58	0.0001	50.5013
glycine	0.934866	28.52	0.0001	12.905		0.439078	13.4	0.0001	6.06109		0.213899	6.53	0.0001	17.7161		0.547596	16.71	0.0002	3.77955		1.19185	36.36	0.0001	49.3575
isoleucine	0.271175	23.46	0.0001	3.32525		0.536245	46.39	0.0001	6.57563		0.329042	28.46	0.0001	24.209		7.58682	656.26	0.0001	46.5161		0.439948	38.06	0.0001	16.1844
leucine	0.257176	12.45	0.0001	5.03544		0.106274	5.15	0.0097	2.08082		0.117293	5.68	0.0001	13.7794		5.23122	253.27	0.0001	51.213		0.319922	15.49	0.0001	18.792
lysine	0.279236	14.72	0.0001	10.9503		0.0721192	3.8	0.0298	2.82817		0.051353	2.71	0.0078	12.0829		2.26387	119.31	0.0001	44.3892		0.110564	5.83	0.0001	13.0074
Phe	0.228726	6.52	0.0033	5.35851		0.106079	3.03	0.0585	2.48518		0.1048	2.99	0.0038	14.7314		2.54061	72.45	0.0001	29.7603		0.415196	11.84	0.0001	29.1812
proline	0.380184	8.76	0.0006	5.13941		0.507009	11.68	0.0001	6.85385		0.242897	5.6	0.0001	19.7012		5.26636	121.37	0.0001	35.5959		0.481127	11.09	0.0001	19.5119
serine	0.778458	27.25	0.0001	8.90058		0.199578	6.99	0.0023	2.28189		0.327831	11.48	0.0001	22.4897		3.27636	114.71	0.0001	18.7303		1.17343	41.08	0.0001	40.2496
threonine	0.121246	4.42	0.0176	1.81698		0.0517196	1.89	0.1634	0.775065		0.112914	4.12	0.0002	10.1527		5.44346	198.57	0.0001	40.7875		0.827992	30.2	0.0001	37.2246
tryptophan	0.118788	4.68	0.0142	3.02745		0.167636	6.61	0.003	4.27238		0.0992145	3.91	0.0004	15.1715		4.65343	183.4	0.0001	59.2987		0.0481329	1.9	0.1021	3.68015
tyrosine	0.0547248	3	0.0601	1.67167		0.165233	9.04	0.0005	5.04736		0.0936596	5.13	0.0001	17.1661		3.57356	195.58	0.0001	54.5806		0.0979468	5.36	0.0003	8.97591
valine	0.169743	9.73	0.0003	3.98331		0.227721	13.06	0.0001	5.34386		0.103535	5.94	0.0001	14.5778		4.44356	254.8	0.0001	52.1378		0.209507	12.01	0.0001	14.7493
Organic Acids
heptadecoic acid	0.0445137	2.65	0.0819	1.76897		0.0171366	1.02	0.3691	0.681005		0.0827439	4.92	0.0001	19.7294		0.182546	10.85	0.0019	3.62718		0.496197	29.51	0.0001	59.1565
octadecanoic acid	0.0537077	2.81	0.0707	6.80105		0.00092009	0.05	0.953	0.116511		0.0293627	1.54	0.1464	22.3093		0.00031825	0.02	0.8979	0.0201501		0.0429725	2.25	0.0554	16.3249
oleic acid	0.271032	5.46	0.0075	4.27928		0.096307	1.94	0.1555	1.52058		0.0865341	1.74	0.0889	8.19765		1.52697	30.76	0.0001	12.0546		1.18891	23.95	0.0001	56.3147
palmic acid	0.0534033	2.41	0.1017	3.87152		0.00720554	0.32	0.7245	0.522372		0.0459475	2.07	0.0393	19.986		0.0256026	1.15	0.2886	0.928043		0.176945	7.97	0.0001	38.4834
quinic acid	0.333756	6.65	0.0029	1.36867		0.0472336	0.94	0.3975	0.193696		0.119191	2.38	0.018	2.93268		24.5873	490.21	0.0001	50.4139		3.28904	65.58	0.0001	40.4632
succinic acid	0.50811	32.77	0.0001	21.2807		0.0326689	2.11	0.1334	1.36824		0.0282462	1.82	0.0733	7.09806		2.1688	139.88	0.0001	45.4169		0.08138	5.25	0.0004	10.2251
aminobutyric acid (GABA)	1.69476	76.61	0.0001	34.0463		0.279226	12.62	0.0001	5.60941		0.131201	5.93	0.0001	15.8143		1.47413	66.64	0.0001	14.807		0.327279	14.8	0.0001	19.7243
benzoic acid	0.37994	15.09	0.0001	10.2046		0.0687614	2.73	0.076	1.84683		0.102992	4.09	0.0003	16.5973		0.492138	19.55	0.0001	6.60905		0.614657	24.41	0.0001	49.5264
cinnamic acid, 4-hydroxy	6.89622	11.47	0.0001	13.4237		2.83677	4.72	0.0138	5.52183		2.46361	4.1	0.0003	28.7729		5.28556	8.79	0.0048	5.14423		3.5642	5.93	0.0001	20.8134
eicosanoic acid	6.36289	41.19	0.0001	22.8593		3.14532	20.36	0.0001	11.2999		0.422233	2.73	0.0073	9.10149		19.1411	123.92	0.0001	34.3832		0.915756	5.93	0.0001	9.86984
oxalic acid	5.36745	31.56	0.0001	14.347		2.67545	15.73	0.0001	7.15141		2.29477	13.49	0.0001	36.8031		2.81858	16.57	0.0002	3.76699		3.4548	20.32	0.0001	27.7037
phosphoric acid	0.859405	19.95	0.0001	27.3595		0.0420377	0.98	0.3846	1.33829		0.075294	1.75	0.0878	14.3821		1.08778	25.26	0.0001	17.3149		0.0916804	2.13	0.0684	8.75606
pyruvic acid	0.418525	18.9	0.0001	6.61274		0.260306	11.75	0.0001	4.11285		0.115433	5.21	0.0001	10.9431		0.690034	31.16	0.0001	5.4513		1.37144	61.93	0.0001	65.0068
shikimic acid	3.22998	43.29	0.0001	8.14551		1.1344	15.2	0.0001	2.86079		0.250662	3.36	0.0015	3.79278		25.2552	338.47	0.0001	31.8449		6.49288	87.02	0.0001	49.1222
sinapic acid tran	1.87547	12.27	0.0001	15.38		1.95797	12.81	0.0001	16.0566		0.366895	2.4	0.0169	18.0526		2.44681	16.01	0.0002	10.0327		0.499405	3.27	0.0094	12.2863
citric acid	6.74442	221.72	0.0001	59.0628		0.445191	14.64	0.0001	3.89866		0.201147	6.61	0.0001	10.569		1.91302	62.89	0.0001	8.37643		0.460544	15.14	0.0001	12.0993
erythronic acid	2.13814	71.31	0.0001	33.2989		0.370768	12.37	0.0001	5.77427		0.0664795	2.22	0.027	6.21203		2.7675	92.31	0.0001	21.5503		0.484972	16.18	0.0001	22.6586
fumaric acid	2.86035	118.22	0.0001	41.8092		0.440807	18.22	0.0001	6.44319		0.124609	5.15	0.0001	10.9284		1.37009	56.63	0.0001	10.0131		0.521062	21.54	0.0001	22.8488
isocitric acid	9.77577	56.72	0.0001	44.0888		1.73072	10.04	0.0002	7.80555		0.706802	4.1	0.0003	19.1261		1.7776	10.31	0.0024	4.00849		0.553072	3.21	0.0104	7.48309
malic acid	3.24765	132.45	0.0001	27.9242		0.499899	20.39	0.0001	4.29826		0.0965767	3.94	0.0004	4.98235		9.87695	402.82	0.0001	42.4623		0.604356	24.65	0.0001	15.5892
salicylic acid	6.16623	110.61	0.0001	64.7547		0.238105	4.27	0.02	2.50046		0.0800185	1.44	0.1857	5.04189		0.251474	4.51	0.0392	1.32043		0.4193	7.52	0.0001	13.2098
calendic acid	0.468989	25.59	0.0001	13.2402		0.270767	14.78	0.0001	7.64414		0.186858	10.2	0.0001	31.6515		0.844962	46.11	0.0001	11.9272		0.28215	15.4	0.0001	23.8965
ascorbic acid	0.0922813	1.73	0.1881	2.22878		0.0065214	0.12	0.885	0.157505		0.0950082	1.79	0.0801	13.7679		2.21095	41.55	0.0001	26.6995		0.389613	7.32	0.0001	28.2299
ferulaic acid	5.24912	243.72	0.0001	50.2204		0.34422	15.98	0.0001	3.29329		0.323243	15.01	0.0001	18.5556		1.87242	86.94	0.0001	8.95708		0.49952	23.19	0.0001	14.3373
galacturonic acid	1.27928	18.77	0.0001	17.2166		0.0375009	0.55	0.5807	0.504689		0.400038	5.87	0.0001	32.3023		0.0876329	1.29	0.2629	0.589684		0.711954	10.44	0.0001	28.7445
3-deoxy-arabino-hexaric acid	1.85476	49.53	0.0001	23.5021		0.0560175	1.5	0.235	0.709811		0.13764	3.68	0.0007	10.4644		0.837897	22.38	0.0001	5.3086		1.29793	34.66	0.0001	49.3392
glucopyranuronic acid	7.11138	29.42	0.0001	35.7338		0.617175	2.55	0.0891	3.10123		0.504497	2.09	0.0377	15.2102		0.17984	0.74	0.393	0.451837		1.20531	4.99	0.0005	18.1695
galactonic acid	6.95216	11.6	0.0001	15.4821		3.63177	6.06	0.0047	8.08776		2.00186	3.34	0.0016	26.7483		3.55824	5.94	0.0188	3.96201		2.35015	3.92	0.0031	15.701
gluconic acid-6-p	0.0894166	2.19	0.1242	1.02031		0.113662	2.78	0.0728	1.29696		0.523548	12.8	0.0001	35.8444		1.40332	34.3	0.0001	8.00647		1.26573	30.94	0.0001	43.3288
saccharic acid	27.2542	290.21	0.0001	81.8153		0.893063	9.51	0.0004	2.68092		0.227054	2.42	0.0162	4.08962		0.576718	6.14	0.017	0.865635		0.466975	4.97	0.0006	4.20548
gluconic acid	0.88787	24.83	0.0001	21.5174		0.13988	3.91	0.0271	3.38996		0.144015	4.03	0.0003	20.9411		0.521636	14.59	0.0004	6.32088		0.389681	10.9	0.0001	28.3316
Sugar
2-o-glycerol-beta-d-glalctopyranoside	0.151529	2.48	0.0955	3.11656		0.0481647	0.79	0.4613	0.990622		0.252792	4.13	0.0002	31.1956		0.0816002	1.33	0.2543	0.839152		0.575973	9.41	0.0001	35.5388
1-benzyl glucopyranoside	6.00531	40.31	0.0001	17.7917		2.64427	17.75	0.0001	7.83411		1.61744	10.86	0.0001	28.7516		3.41782	22.94	0.0001	5.06294		3.44611	23.13	0.0001	30.6291
galactinol	1.23851	29.89	0.0001	35.7113		0.0853092	2.06	0.1395	2.45981		0.0641706	1.55	0.1425	11.1018		0.956752	23.09	0.0001	13.7935		0.11616	2.8	0.0211	10.0481
1-methyl-beta-d-mannopyranoside	9.2413	249.57	0.0001	74.6113		0.541743	14.63	0.0001	4.37386		0.209483	5.66	0.0001	10.1478		0.392003	10.59	0.0022	1.58245		0.105609	2.85	0.0193	2.55796
1-ethylglucopyranoside	2.82081	22.09	0.0001	20.5999		0.216687	1.7	0.1947	1.58243		0.284957	2.23	0.0261	12.4859		0.118257	0.93	0.341	0.431805		2.00471	15.7	0.0001	43.9201
arabinose	0.0873494	4.12	0.0228	3.54969		0.0290634	1.37	0.2644	1.18107		0.0413365	1.95	0.0533	10.079		0.0279161	1.32	0.2573	0.567226		0.535078	25.23	0.0001	65.2333
cellobiose	0.285819	4.63	0.0149	4.75958		0.137154	2.22	0.1202	2.28394		0.185781	3.01	0.0036	18.5622		0.0484564	0.78	0.3804	0.403458		1.01797	16.49	0.0001	50.8552
fructofuranose	0.891743	13	0.0001	12.0345		0.0716002	1.04	0.3606	0.966279		0.272016	3.96	0.0004	22.0259		0.0741151	1.08	0.3042	0.500109		1.07789	15.71	0.0001	43.6399
fructose	0.189709	7.62	0.0014	7.18039		0.021399	0.86	0.43	0.809942		0.0478413	1.92	0.057	10.8646		1.72483	69.31	0.0001	32.642		0.240527	9.67	0.0001	27.3114
glucopyranose	0.0285801	1.2	0.3112	1.38397		0.0196761	0.82	0.4449	0.952797		0.0659268	2.76	0.0067	19.1547		1.06275	44.55	0.0001	25.7314		0.184372	7.73	0.0001	26.7842
glucose	0.464432	5.16	0.0096	5.60936		0.0740636	0.82	0.446	0.894532		0.28088	3.12	0.0028	20.3547		0.04411	0.49	0.4877	0.266378		1.33556	14.82	0.0001	48.3922
glucose-6-p	0.20174	3.11	0.0542	2.53368		0.0783793	1.21	0.3078	0.984375		0.402494	6.21	0.0001	30.3298		0.742487	11.46	0.0015	4.66249		1.14602	17.69	0.0001	43.1791
mannitose	0.0536274	1.98	0.1493	1.99396		0.00352654	0.13	0.878	0.131123		0.0601737	2.23	0.0264	13.4242		1.61456	59.75	0.0001	30.0161		0.285326	10.56	0.0001	31.8268
melibiose	0.75531	21.06	0.0001	18.0018		0.0130568	0.36	0.6969	0.311192		0.117916	3.29	0.0018	16.8623		0.00622721	0.17	0.6789	0.0742085		0.63655	17.74	0.0001	45.5139
rhamnose	0.360466	9.06	0.0005	8.61594		0.297047	7.47	0.0016	7.10007		0.149354	3.76	0.0006	21.4193		0.240932	6.06	0.0177	2.87941		0.538296	13.54	0.0001	38.5994
ribose	0.702273	11.34	0.0001	17.8625		0.055296	0.89	0.4165	1.40646		0.0681076	1.1	0.3834	10.394		0.0580782	0.94	0.3379	0.738615		0.447804	7.23	0.0001	34.17
sorbinose	0.176344	11.72	0.0001	8.89574		0.115149	7.65	0.0014	5.80873		0.047945	3.19	0.0023	14.5116		1.04104	69.2	0.0001	26.2577		0.181394	12.06	0.0001	27.4514
fucose	0.177944	3.01	0.0591	4.3409		0.0662645	1.12	0.3345	1.61651		0.071495	1.21	0.3056	10.4646		0.0104117	0.18	0.6766	0.126996		0.697388	11.81	0.0001	51.0379
galactose	0.110538	1.04	0.3607	1.41417		0.512791	4.84	0.0125	6.56037		0.210194	1.98	0.0489	16.1347		0.272912	2.58	0.1155	1.74574		1.13707	10.73	0.0001	43.6413
lactose	1.19242	16.76	0.0001	4.22577		0.545444	7.67	0.0014	1.93298		0.203432	2.86	0.0053	4.32562		20.9593	294.61	0.0001	37.1386		4.39296	61.75	0.0001	46.7043
maltose	4.34142	271.2	0.0001	69.1472		0.128843	8.05	0.001	2.05212		0.0674115	4.21	0.0002	6.44212		1.17862	73.63	0.0001	9.38612		0.15143	9.46	0.0001	7.23565
melicitose	0.644045	10.07	0.0002	6.38455		0.0252643	0.4	0.6759	0.25045		0.103931	1.63	0.1184	6.18176		2.74775	42.98	0.0001	13.6195		1.99411	31.19	0.0001	59.3039
raffinose	4.16894	114.29	0.0001	25.4957		1.0647	29.19	0.0001	6.51134		0.163475	4.48	0.0001	5.99851		12.4962	342.59	0.0001	38.2111		1.02275	28.04	0.0001	18.7643
sorbitol	0.311956	13.47	0.0001	6.46095		0.0829961	3.58	0.036	1.71894		0.0808453	3.49	0.0011	10.0464		0.0839974	3.63	0.0633	0.869839		1.12836	48.71	0.0001	70.1088
sucrose	1.62326	20.05	0.0001	6.20379		0.838689	10.36	0.0002	3.20531		0.257975	3.19	0.0023	5.91558		20.3472	251.29	0.0001	38.8817		3.38677	41.83	0.0001	38.8308
trehalose	0.545316	10.92	0.0001	5.13677		0.345317	6.91	0.0024	3.25282		0.179241	3.59	0.0009	10.1305		1.03921	20.8	0.0001	4.89458		2.33542	46.75	0.0001	65.9976
turanose	0.802894	43.48	0.0001	18.7106		0.160906	8.71	0.0006	3.74974		0.133526	7.23	0.0001	18.6701		0.978175	52.97	0.0001	11.3977		0.540514	29.27	0.0001	37.7884
fructose-6-p	0.440673	10.68	0.0002	4.66757		0.269234	6.53	0.0032	2.8517		0.099964	2.42	0.016	6.35286		3.53691	85.75	0.0001	18.7313		1.81165	43.92	0.0001	57.5666
glycerol	0.0300173	1.85	0.169	2.21794		0.0890796	5.49	0.0074	6.58197		0.0570593	3.52	0.001	25.2962		0.458037	28.23	0.0001	16.9219		0.099294	6.12	0.0001	22.0101
nucite	0.380921	22.83	0.0001	23.1847		0.0319035	1.91	0.1596	1.9418		0.0453332	2.72	0.0076	16.5552		7.327e-05	0	0.9475	0.00222979		0.194249	11.64	0.0001	35.4688
pentitol	1.80964	36.17	0.0001	16.7787		0.431107	8.62	0.0007	3.99716		0.698014	13.95	0.0001	38.8312		0.0396769	0.79	0.3779	0.183939		1.07035	21.39	0.0001	29.7723
3-p-glycerol	4.02921	59.27	0.0001	31.2981		0.888288	13.07	0.0001	6.90005		0.143766	2.11	0.0351	6.70046		3.30082	48.55	0.0001	12.8201		1.3045	19.19	0.0001	30.3993
galactitol	1.67974	30.54	0.0001	28.2057		0.281116	5.11	0.01	4.72041		0.274355	4.99	0.0001	27.6413		0.331271	6.02	0.0181	2.7813		0.315049	5.73	0.0002	15.8706
erythritol	0.211124	0.15	0.8589	0.377034		2.9892	2.16	0.127	5.33825		2.49329	1.8	0.0769	26.7158		0.322037	0.23	0.6318	0.287554		2.18265	1.58	0.1757	11.6936
inositol-2-p	0.658869	16.66	0.0001	7.04736		0.010266	0.26	0.7726	0.109807		0.17049	4.31	0.0002	10.9415		2.36563	59.8	0.0001	12.6516		1.86141	47.06	0.0001	59.7296
mannitol	0.133277	5.95	0.0051	9.70405		0.00666885	0.3	0.7441	0.485567		0.0325718	1.45	0.1781	14.2296		0.307777	13.73	0.0006	11.2048		0.126633	5.65	0.0002	27.6609
xylitol	0.305349	1.86	0.1672	3.8414		0.15923	0.97	0.3866	2.00317		0.128512	0.78	0.6641	9.70035		0.699775	4.27	0.0447	4.40171		0.890924	5.43	0.0003	33.6244
sorbitol-6-p	8.929	78.12	0.0001	15.6381		4.29407	37.57	0.0001	7.52056		1.54868	13.55	0.0001	16.274		33.161	290.14	0.0001	29.0389		5.14346	45	0.0001	27.0245
Polyamine
tryptamine-5-hydroxy	2.68237	28.68	0.0001	21.7327		0.0677293	0.72	0.4903	0.548746		0.85422	9.13	0.0001	41.5256		1.17005	12.51	0.001	4.73992		0.59251	6.33	0.0001	14.4016
putrescine	0.135581	8.29	0.0009	5.10453		0.108622	6.64	0.003	4.08957		0.124697	7.62	0.0001	28.1685		0.332826	20.34	0.0001	6.26533		0.376397	23.01	0.0001	42.5134
triethanolamine	0.223449	1.38	0.261	0.712961		0.163968	1.02	0.3703	0.523172		0.415158	2.57	0.011	7.94788		0.201432	1.25	0.2699	0.321354		8.24325	51.06	0.0001	78.9054
ethanolamine	6.55e-06	0	0.9996	0.00109968		0.0054272	0.37	0.6923	0.910478		0.0251249	1.72	0.0949	25.29		0.00904643	0.62	0.4359	0.758824		0.0353588	2.42	0.0414	17.7956
Ester
dihexadecanoylglycerol	0.234802	13.88	0.0001	6.33929		0.115075	6.8	0.0026	3.10686		0.176672	10.45	0.0001	28.6193		0.00765813	0.45	0.5045	0.103379		0.636544	37.64	0.0001	51.5571
monooctadecanoylglycerol	0.0592296	3.47	0.0397	5.7113		0.00119169	0.07	0.9327	0.11491		0.0401543	2.35	0.0192	23.2316		0.00953984	0.56	0.4586	0.459946		0.115598	6.77	0.0001	33.44
monostearoylglycerol	0.0107829	0.5	0.6115	0.729831		0.0651776	3.01	0.0596	4.41149		0.06128	2.83	0.0058	24.8861		0.120348	5.55	0.0229	4.07282		0.161887	7.46	0.0001	32.8715
threonic acid-1,4-lactone	0.0398588	2.63	0.0833	2.3893		0.206809	13.63	0.0001	12.397		0.0869351	5.73	0.0001	31.2675		0.0423855	2.79	0.1016	1.27038		0.179131	11.81	0.0001	32.2135
gluconic acid 1,4-lactone	1.99764	126	0.0001	36.1136		0.154652	9.75	0.0003	2.79582		0.0674953	4.26	0.0002	7.32113		3.17201	200.07	0.0001	28.672		0.343851	21.69	0.0001	18.6485
pentonic acid-1,4-lactone	0.154733	2.5	0.0933	0.811465		0.396012	6.4	0.0036	2.0768		0.449355	7.26	0.0001	14.1392		0.773021	12.5	0.001	2.02697		4.68108	75.68	0.0001	73.6466
monohexadecanoylglycerol	0.00689868	0.55	0.5794	0.673429		0.013998	1.12	0.3349	1.36644		0.0311005	2.49	0.0135	18.2156		0.00898127	0.72	0.4009	0.438363		0.177137	14.18	0.0001	51.8749
galactosylglycerol	0.101059	4.56	0.0158	2.67436		0.310737	14.01	0.0001	8.22316		0.192822	8.7	0.0001	30.6165		1.10485	49.83	0.0001	14.6191		0.386252	17.42	0.0001	30.6647
digalactosylglycerol	0.0202715	0.57	0.5684	0.211095		2.11711	59.74	0.0001	22.0462		0.538931	15.21	0.0001	33.6724		2.33641	65.93	0.0001	12.165		0.755511	21.32	0.0001	23.6022
Other
cytosine	0.302401	18.47	0.0001	9.51427		0.14503	8.86	0.0006	4.56299		0.18681	11.41	0.0001	35.2649		0.0015804	0.1	0.7575	0.0248616		0.41362	25.26	0.0001	39.0404
adenosine	1.30722	56.79	0.0001	42.2868		0.0677483	2.94	0.0629	2.19157		0.094217	4.09	0.0003	18.2868		0.196073	8.52	0.0055	3.17135		0.178364	7.75	0.0001	17.3095
allantoin	0.0334779	0.57	0.5717	0.349816		0.282858	4.78	0.0131	2.95563		0.0780296	1.32	0.2414	4.89206		6.48789	109.71	0.0001	33.8965		1.4037	23.74	0.0001	44.0024
uracil	1.33189	53.66	0.0001	10.0045		0.231399	9.32	0.0004	1.73815		0.43397	17.48	0.0001	19.5585		0.457586	18.44	0.0001	1.71857		2.7862	112.26	0.0001	62.7855
vitamin E	3.33987	6.3	0.0039	9.63078		1.06146	2	0.1468	3.06079		0.884953	1.67	0.1064	15.311		0.315744	0.6	0.4442	0.455237		4.29514	8.1	0.0001	37.1562
beta-sitosterol	0.966764	20.65	0.0001	15.597		0.199388	4.26	0.0202	3.21678		0.0907762	1.94	0.0547	8.78709		0.00042256	0.01	0.9247	0.00340863		1.1446	24.44	0.0001	55.3981
fucosterol	0.129001	2.49	0.094	3.37563		0.0239134	0.46	0.6328	0.625754		0.138807	2.68	0.0083	21.7933		0.0778725	1.51	0.2262	1.01886		0.544297	10.52	0.0001	42.7286
campesterol	0.167356	4.16	0.0219	4.54599		0.102669	2.55	0.089	2.78886		0.141416	3.52	0.001	23.0482		0.0132737	0.33	0.5684	0.18028		0.550641	13.7	0.0001	44.8722
stiqmasterol	0.1196	3.22	0.0494	3.53555		0.0280547	0.75	0.476	0.829337		0.0913058	2.46	0.0147	16.1948		0.00015427	0	0.9489	0.00228022		0.616979	16.6	0.0001	54.7163
R2 is the percent (%) of the total variance for a specific metabolite accounted for by each component (source of variation).
				1.1847
				28.3386
				5.80315
				1.07679
				1.32781
