# Supplementary material for: Temporal profiling of primary metabolites under chilling stress and its association with seedling chilling tolerance of rice (Oryza sativa L.)
Source: Rice (N Y). 2013 Oct 5;6:23. doi: 10.1186/1939-8433-6-23 (PMC4883686; doi:10.1186/1939-8433-6-23)
Supplement: Supplementary file 3 — Additional file 3: The loadings (contributions) of each of the 106 metabolites to the first three principal components (PC). (XLS 36 KB) [file 12284_2013_59_MOESM3_ESM.xls]

## Sheet: Table S3
Supplementary Table 3. The loadings (contributions) of each of the 106 metabolites to the first three principal components (PC)
		Principal components (PC)
		PC 1	PC 2	PC 3
	Proportion of the total variance (%) explained	0.209	0.145	0.138
	Metabolites
Amino acids	alanine	0.0363075	-0.0103773	0.150724
	aspartic acid	-0.0122988	-0.120041	0.444006
	cysteine	-0.141468	-0.123471	0.331978
	glutamic acid	0.143243	0.520469	0.51207
	glycine	0.478813	-0.190048	0.523792
	isoleucine	-0.577842	0.0471216	0.645177
	leucine	-0.357154	0.22347	0.133727
	lysine	-0.26998	-0.205051	0.437672
	Phe	-0.144384	0.580347	0.448622
	proline	-0.352891	0.42584	0.424302
	serine	-0.325382	0.342517	0.549579
	threonine	-0.17498	0.319758	0.677448
	tryptophan	-0.358425	0.234717	0.472417
	tyrosine	-0.357503	0.152732	0.513243
	valine	-0.493322	0.344654	0.555297
Organic acids
	shikimic acid	0.633365	0.0928575	-0.488541
	heptadecoic acid	0.448167	0.310224	-0.487544
	quinic acid	0.806098	-0.029856	-0.338465
	sinapic acid tran	0.362629	0.307378	-0.311662
	malic acid	0.675192	-0.489589	-0.30138
	fumaric acid	0.447303	-0.433721	-0.207682
	succinic acid	0.55061	-0.0449106	-0.202753
	erythronic acid	0.773215	-0.204036	-0.188588
	aminobutyric acid (GABA)	0.667332	-0.325534	-0.159654
	citric acid	0.351212	-0.72435	-0.0931523
	ferulaic acid	0.0987907	0.621936	-0.0603199
	eicosanoic acid	0.608832	0.0432193	-0.0549685
	galacturonic acid	0.00874162	-0.39396	-0.000896746
	isocitric acid	0.396711	-0.653941	0.0353562
	calendic acid	0.641353	-0.128812	0.043655
	phosphoric acid	0.713455	-0.228524	0.0532205
	palmic acid	0.505966	0.466734	0.0698459
	glucopyranuronic acid	0.469089	-0.450039	0.148306
	cinnamic acid, 4-hydroxy	0.325772	-0.635463	0.152585
	saccharic acid	0.390807	-0.758388	0.159124
	octadecanoic acid	0.224713	0.407628	0.226991
	salicylic acid	0.370464	-0.751621	0.231403
	oxalic acid	0.440097	0.183706	0.249123
	oleic acid	0.190123	-0.379248	0.251678
	gluconic acid	0.727903	-0.299504	0.295811
	gluconic acid-6-p	0.516438	-0.0180326	0.307006
	ascorbic acid	-0.0617165	0.299333	0.331474
	3-deoxy-arabino-hexaric acid	0.465512	-0.647208	0.400159
	pyruvic acid	0.0576143	-0.464498	0.486842
	benzoic acid	0.496584	-0.426376	0.546175
	galactonic acid	0.303945	-0.0888188	0.622359
Sugars
	sorbitol	-0.117797	-0.217455	-0.676354
	mannitose	0.698575	0.351602	-0.380878
	erythritol	-0.0452802	-0.128122	-0.380662
	lactose	0.779252	-0.0662124	-0.37072
	sucrose	0.754631	-0.145767	-0.363613
	raffinose	0.793045	-0.186291	-0.329675
	fructose	0.667633	0.451368	-0.32648
	glucopyranose	0.661478	0.42348	-0.281675
	sorbinose	0.390175	0.389877	-0.220221
	nucite	0.297421	0.612398	-0.191275
	glycerol	0.608672	0.126763	-0.166028
	trehalose	0.705148	0.390832	-0.0904218
	1-benzyl glucopyranoside	0.291151	-0.367244	-0.044842
	sorbitol-6-p	0.683465	0.0555799	-0.0185195
	1-methyl-beta-d-mannopyranoside	0.44449	-0.670416	0.00906202
	maltose	0.590118	-0.617446	0.0386736
	turanose	0.813281	-0.142859	0.0661048
	fructofuranose	0.477806	0.761533	0.0871596
	glucose	0.519746	0.686852	0.115762
	rhamnose	0.278107	0.67283	0.16367
	galactitol	0.524671	-0.51972	0.228131
	glucose-6-p	0.407415	0.24561	0.230247
	galactose	0.64811	0.328774	0.239954
	galactinol	0.113072	-0.40083	0.244805
	pentitol	0.226743	-0.229911	0.247795
	ribose	0.0836743	-0.573041	0.343114
	melicitose	0.751794	-0.111872	0.394521
	3-p-glycerol	0.591557	0.377154	0.399218
	fructose-6-p	0.51675	-0.0469324	0.403127
	fucose	0.0748783	-0.38537	0.427861
	inositol-2-p	0.60093	0.265897	0.434656
	2-o-glycerol-beta-d-glalctopyranoside	0.599369	-0.070648	0.472021
	mannitol	0.111899	-0.280908	0.473696
	cellobiose	0.446303	0.495989	0.510416
	arabinose	-0.177054	-0.0287438	0.511711
	1-ethylglucopyranoside	0.338625	-0.500581	0.583984
	melibiose	0.13958	0.330138	0.594819
	xylitol	-0.0443266	0.357854	0.748201
Polyamines	tryptamine-5-hydroxy	-0.0356211	0.34529	-0.381211
	putrescine	-0.0551453	0.0176179	-0.115637
	triethanolamine	-0.485504	-0.0545695	-0.570025
	ethanolamine	0.133637	0.316774	0.125084
Esters	dihexadecanoylglycerol	0.35494	-0.0721248	0.638649
	monooctadecanoylglycerol	-0.137194	0.0912301	-0.114311
	monostearoylglycerol	0.406532	0.415077	-0.187463
	threonic acid-1,4-lactone	-0.533449	-0.171651	-0.146899
	gluconic acid 1,4-lactone	0.347304	0.659177	-0.353447
	pentonic acid-1,4-lactone	0.268524	0.3272	-0.489248
	monohexadecanoylglycerol	0.200234	0.307534	-0.131944
	galactosylglycerol	0.722741	-0.0103536	0.0196709
	digalactosylglycerol	0.695037	0.184874	-0.104664
Others	cytosine	-0.160749	-0.333321	-0.132468
	adenosine	0.333243	0.672664	-0.13173
	allantoin	0.0665811	0.0580688	0.679474
	uracil	-0.352407	-0.418355	0.189908
	vitamin E	0.592895	0.43347	0.16232
	beta-sitosterol	0.186862	0.472126	0.638036
	fucosterol	0.324505	0.213184	0.552384
	campesterol	0.243704	0.187305	0.615896
	stiqmasterol	0.313108	0.309466	0.669299
Bold loadings are statistically significantly different from zero.
