# Supplementary material for: Temporal profiling of primary metabolites under chilling stress and its association with seedling chilling tolerance of rice (Oryza sativa L.)
Source: Rice (N Y). 2013 Oct 5;6:23. doi: 10.1186/1939-8433-6-23 (PMC4883686; doi:10.1186/1939-8433-6-23)
Supplement: Supplementary file 4 — Additional file 4: Loadings of 918 differentially expressed genes (DEGs) on the first 3 principal components of the PCA. (XLS 202 KB) [file 12284_2013_59_MOESM4_ESM.xls]

## Sheet: ST4
	Supplementary Table 4. Loadings of 918 differentially expressed genes (DEGs) on the first 3 principal components of the PCA
Differentially expressed genes *	Function anotation	Involved	Principal Components			Important
		pathways	PC1	PC2	PC3	DEGs
Os.24795.1.S1_at	Peptidase S1B, glutamyl endopeptidase I family protein.	AA	0.0613929	-0.956909	0.0577004
Os.16139.1.S1_at	Receptor protein kinase.	AA	-0.214734	-0.893132	0.152538
Os.17659.1.S1_at	Multicopper oxidase, type 1 domain containing protein.	AA	0.2685	-0.857776	0.347784
Os.26226.1.S1_at	Amino acid-binding ACT domain containing protein.	AA	0.209991	-0.821586	-0.026889
Os.38812.1.S1_at		AA	0.292485	-0.820408	-0.232967
Os.4641.1.S1_x_at	Glycosyl transferase, family 2 domain containing protein.	AA	0.299032	-0.805612	-0.347738
Os.26833.1.S1_x_at	Peptidase S10, serine carboxypeptidase family protein.	AA	0.394808	-0.773355	-0.187886
Os.17787.1.S1_at	OsPK4.	AA	-0.490384	-0.763899	-0.0257824
Os.10337.2.S1_at	Protein phosphatase 2A.	AA	-0.604512	-0.748616	-0.120072
Os.19098.1.S1_at	Peptidase S8 and S53, subtilisin, kexin, sedolisin domain containing protein.	AA	-0.572704	-0.721746	0.0332488
Os.24649.1.S1_at	WD40-like domain containing protein.	AA	-0.23211	-0.70077	-0.49345
Os.36283.1.S1_at	CI2E.	AA	0.459561	-0.695353	-0.419613
Os.37729.1.S1_s_at	Bowman Birk trypsin inhibitor.; Os01g0124400 Proteinase inhibitor I12, Bowman-Birk family protein.	AA	0.328006	-0.690447	-0.0766727
Os.35212.1.S1_x_at	Mitochondrial ATP-dependent protease Lon precursor.	AA	0.678462	-0.673952	-0.210998
Os.47596.1.S1_at	Mitochondrial ATP-dependent protease Lon precursor.	AA	0.658499	-0.664686	-0.292175
Os.39168.1.S1_at	Protein kinase.	AA	-0.436827	-0.661021	0.481373	1
Os.2436.1.S1_at	Receptor-like protein kinase.	AA	-0.616784	-0.655129	-0.00597709
Os.49354.1.S1_at	Serine/threonine protein kinase-like.	AA	-0.0151684	-0.650175	-0.613344
Os.51036.1.A1_at	Non-protein coding transcript, unclassifiable transcript.; Os02g0738400 Histidine kinase 1.	AA	-0.0890481	-0.646232	-0.690396
Os.15144.1.S1_a_at	Conserved hypothetical protein.	AA	-0.486575	-0.641251	-0.495032
Os.19375.1.S1_at	4-coumarate--CoA ligase 1 (EC 6.2.1.12) (4CL 1) (4-coumaroyl-CoA synthase 1) (Clone 4CL14) (Fragment).; Os08g0447900 Adenylyl cyclase associated protein.	AA	-0.22961	-0.625775	0.542178
Os.9089.1.S1_at	Ubiquitin-specific protease 6.	AA	0.705604	-0.620713	0.0645483
Os.23507.1.A1_at	Resistance protein candidate (Fragment).	AA	0.170706	-0.618295	-0.367799
Os.50936.1.S1_x_at	Ubiquitin-specific protease 12.; Os12g0489200 Ubiquitin-specific protease 12.	AA	-0.0984853	-0.602027	-0.624929
OsAffx.12578.1.S1_at	Non-protein coding transcript, unclassifiable transcript.; Os02g0738400 Histidine kinase 1.	AA	-0.212677	-0.583136	-0.707038
Os.10669.1.S1_at	4-coumarate--CoA ligase 1 (EC 6.2.1.12) (4CL 1) (4-coumaroyl-CoA synthase 1).	AA	0.720596	-0.561476	-0.32053
Os.3729.1.S1_at	Bowman-Birk type wound induced proteinase inhibitor WIP1 precursor.	AA	0.327683	-0.556297	-0.659347
Os.52520.1.S1_at	Protein kinase domain containing protein.	AA	0.624539	-0.555047	0.0195178
Os.18717.2.S1_at	Curculin-like (mannose-binding) lectin domain containing protein.	AA	0.0491978	-0.551748	0.665158
Os.8032.1.S2_at	Cysteine protease component of protease-inhibitor complex.; Os04g0670100 Leucine-rich repeat, plant specific containing protein.	AA	-0.419131	-0.547303	-0.0538206
Os.5391.1.S1_at	Cytochrome P450 98A1 (EC 1.14.-.-).	AA	0.695667	-0.545127	-0.181788
Os.11442.1.S1_at	Purple acid phosphatase-like protein.	AA	0.678187	-0.537327	0.393897
Os.49145.1.S1_at	Serine/threonine protein kinase-like protein (Strubbelig receptor family 7).	AA	0.78354	-0.530581	-0.178798
OsAffx.5056.1.S1_x_at	Polyadenylate-binding protein/Hyperplastic disc protein domain containing protein.; Os06g0589600 Protein kinase domain containing protein.	AA	0.607135	-0.526527	0.288669
Os.53150.1.S1_at	Proteasome subunit beta type 1 (EC 3.4.25.1) (20S proteasome alpha subunit F) (20S proteasome subunit beta-6).	AA	0.797447	-0.518497	-0.115704
OsAffx.5702.1.S1_s_at	Tryptophan decarboxylase (EC 4.1.1.28).	AA	0.770367	-0.513957	-0.076225
Os.34343.1.S2_at	Protein kinase domain containing protein.	AA	0.811213	-0.508527	-0.197695
Os.22263.1.S1_a_at	Protein kinase domain containing protein.	AA	0.498391	-0.508118	-0.43766
Os.50881.1.S1_x_at	Protein kinase domain containing protein.	AA	-0.409239	-0.491704	0.67157	1
Os.4627.2.S1_at	Serine/threonine protein kinase.	AA	-0.545059	-0.48927	0.537324	1
Os.45364.1.S1_at	HSP20-like chaperone domain containing protein.	AA	-0.383322	-0.488311	0.653067	1
Os.28305.1.S1_at	Protein kinase domain containing protein.	AA	0.548716	-0.481143	0.0965066
Os.11245.1.S2_at	Ribophorin I (Fragment).	AA	0.826738	-0.480558	0.0338072
Os.5339.2.S1_x_at	Dual specificity protein phosphatase family protein.	AA	-0.399222	-0.477952	0.643808	1
Os.9354.2.S1_at	No apical meristem (NAM) protein domain containing protein.	AA	-0.754168	-0.475464	0.20651
OsAffx.24249.1.S1_at	Protein kinase domain containing protein.	AA	0.314361	-0.473507	-0.23734
Os.9998.2.S1_x_at	Ribophorin II family protein.	AA	0.832801	-0.464428	0.152298
OsAffx.5232.1.S1_s_at	PTN/MK heparin-binding protein family protein.	AA	0.808774	-0.458584	0.188622
Os.27682.1.S1_at	NADPH--cytochrome P450 reductase (EC 1.6.2.4) (CPR) (P450R).	AA	0.508313	-0.457215	0.292803
OsAffx.5776.1.S1_x_at	Protein kinase domain containing protein.	AA	0.0138457	-0.45283	0.868275
Os.26654.1.S1_at	Protein kinase domain containing protein.	AA	-0.575801	-0.451168	0.490487	1
Os.8135.1.S1_at	Protein kinase family protein.	AA	-0.816564	-0.449237	-0.0123197
OsAffx.28653.1.S1_x_at	Protein kinase family protein.	AA	-0.848036	-0.430192	0.0218122
Os.15904.1.S1_at	Purple acid phosphatase (EC 3.1.3.2).	AA	-0.270455	-0.419906	0.555206	1
OsAffx.14179.1.S1_s_at	Protein phosphatase 2C-like domain containing protein.	AA	-0.282775	-0.417235	0.273959	1
Os.3704.1.S1_at	Proteasome subunit alpha type 6 (EC 3.4.25.1) (20S proteasome alpha subunit A) (20S proteasome subunit alpha-1).	AA	0.893665	-0.415489	0.108322
Os.8032.1.S1_at	Cysteine protease component of protease-inhibitor complex.; Os04g0670100 Leucine-rich repeat, plant specific containing protein.	AA	-0.57505	-0.41117	-0.142709
Os.10384.1.S1_at	Protein phosphatase 2C-like domain containing protein.	AA	-0.884952	-0.408509	-0.0112132
Os.50861.1.S1_at	Receptor-like protein kinase.	AA	-0.604643	-0.405879	0.421358	1
Os.21627.1.S1_at	Protein kinase domain containing protein.	AA	-0.794715	-0.405852	0.0227736
Os.8559.1.S1_at	Hypothetical protein.	AA	0.690739	-0.402879	0.370224
Os.10510.1.S1_at	Flavanone 3-hydroxylase-like protein.	AA	-0.796158	-0.398462	-0.426635
Os.13743.1.S1_at	DNA-binding protein phosphatase 2C.	AA	-0.847724	-0.39573	0.261042
Os.35013.1.S1_at	Protein phosphatase type 2C.	AA	-0.803065	-0.394707	-0.276363
Os.49144.1.S1_s_at	Serine/threonine protein kinase-like protein (Strubbelig receptor family 7).	AA	0.861917	-0.393137	-0.125302
Os.1849.1.S1_at	Protein kinase family protein.	AA	0.224344	-0.392416	-0.776177
Os.46327.1.S1_at	Protein kinase domain containing protein.	AA	0.851742	-0.389664	-0.0811346
Os.17338.1.S1_at	Ser/Thr protein kinase (Fragment).; Os11g0132900 Protein kinase family protein.	AA	0.556085	-0.388378	-0.338764
Os.34343.1.S1_a_at	Protein kinase domain containing protein.	AA	0.911407	-0.386	-0.0467775
Os.26729.1.A1_at	Peptidase M16, C-terminal domain containing protein.	AA	-0.904105	-0.373105	-0.101413
Os.16320.1.S1_at	MAP kinase-like protein.	AA	-0.914228	-0.368442	-0.034182
Os.34343.1.S2_s_at	Protein kinase domain containing protein.	AA	0.9049	-0.36568	-0.123415
OsAffx.12547.1.S1_at	Legume lectin, beta domain containing protein.	AA	-0.887269	-0.365414	-0.211429
Os.12193.1.S1_at	20S proteasome alpha 6 subunit.	AA	0.80546	-0.364827	0.377848
OsAffx.28084.1.S1_s_at	Proteasome subunit beta type 3 (EC 3.4.25.1) (20S proteasome alpha subunit C) (20S proteasome subunit beta-3).	AA	0.728274	-0.364064	0.477945
Os.15379.1.S2_a_at	Protein kinase domain containing protein.	AA	-0.694508	-0.363566	0.513978	1
Os.26152.2.S1_x_at	Blast and wounding induced mitogen-activated protein kinase.	AA	-0.851314	-0.363522	-0.160906
Os.14199.1.S1_at	Protein kinase domain containing protein.	AA	-0.722519	-0.362274	0.248164
Os.8664.1.S1_at	Glutathione transferase AtGST 10 (EC 2.5.1.18).	AA	0.836101	-0.361267	0.151959
Os.38297.1.S1_a_at	Protein phosphatase 2C-like protein.	AA	-0.859842	-0.358038	-0.222759
OsAffx.24686.1.S1_at	ATP-dependent Clp protease, proteolytic subunit ClpP (EC 3.4.21.92).	AA	0.413941	-0.350599	0.792512
Os.26152.1.S1_a_at	Blast and wounding induced mitogen-activated protein kinase.	AA	-0.811546	-0.34441	-0.189553
Os.21870.1.S1_at	Protein kinase domain containing protein.	AA	-0.0204453	-0.343102	0.474233
Os.26152.1.S1_at	Blast and wounding induced mitogen-activated protein kinase.	AA	-0.834507	-0.342385	-0.170801
Os.9354.1.S1_at	No apical meristem (NAM) protein domain containing protein.	AA	-0.634966	-0.334695	0.630413	1
Os.46832.1.S1_at	Calcium-transporting ATPase 8, plasma membrane-type (EC 3.6.3.8) (Ca(2+)-ATPase isoform 8).	AA	-0.852282	-0.333609	-0.376055
Os.8744.1.S1_a_at	Cathepsin B (Fragment).	AA	0.783755	-0.330582	0.474829
Os.27081.1.A1_at	Serine/threonine protein kinase-like protein.	AA	-0.86927	-0.328864	0.295388	1
Os.12701.1.S1_at	Oryzain alpha chain precursor (EC 3.4.22.-).	AA	-0.340551	-0.323608	0.706684	1
Os.27478.1.A1_s_at	Hypothetical protein.; Os02g0761500 Conserved hypothetical protein.	AA	0.722651	-0.32037	0.57487
Os.17201.1.S1_at	Receptor like protein kinase.	AA	0.891923	-0.319744	-0.0789121
Os.7933.1.S1_at	ABC-1 domain containing protein.	AA	0.370296	-0.318793	0.855591
Os.4627.1.S1_x_at	Serine/threonine protein kinase.	AA	-0.598334	-0.315524	0.622534	1
Os.3709.1.S1_s_at	Beta 7 subunit of 20S proteasome.	AA	0.899732	-0.313255	0.108525
OsAffx.5110.1.S1_at	Protein kinase domain containing protein.	AA	-0.913452	-0.313142	0.131047
OsAffx.24834.1.S1_x_at	Hypothetical protein.; Os02g0761500 Conserved hypothetical protein.	AA	0.766244	-0.312355	0.524329
Os.4216.2.S1_x_at	Proteasome subunit alpha type 4 (EC 3.4.25.1) (20S proteasome alpha subunit C) (20S proteasome subunit alpha-3).; Os06g0176000 Proteasome subunit alpha type 4 (EC 3.4.25.1) (20S proteasome alpha subunit C) (20S proteasome subunit alpha-3).	AA	0.872037	-0.307095	0.286441
Os.18101.1.S1_at	Conserved hypothetical protein.	AA	0.852207	-0.304355	-0.200054
OsAffx.11631.1.S1_x_at	Peptidase M16, C-terminal domain containing protein.	AA	-0.926688	-0.295018	-0.0707778
Os.3737.1.S1_at	Proteasome subunit alpha type 7 (EC 3.4.25.1) (20S proteasome alpha subunit D) (20S proteasome subunit alpha-4).	AA	0.899549	-0.291298	0.0795164
Os.26828.1.A1_at	Protein kinase domain containing protein.	AA	-0.691476	-0.283516	0.605695	1
Os.3707.1.S1_at	Beta 1 subunit of 20S proteasome.	AA	0.90394	-0.281602	0.0604845
Os.27824.1.S1_at	Peptidase S26A, signal peptidase I family protein.	AA	-0.911906	-0.269677	0.027769
Os.7899.1.S1_at	Ubiquitin-conjugating enzyme OsUBC5b.	AA	0.810202	-0.260823	0.312203
Os.17486.1.S1_at	Protein kinase domain containing protein.	AA	-0.875065	-0.258981	0.00421117
Os.4929.1.S1_at	Protein kinase APK1A (EC 2.7.1.-).	AA	-0.900185	-0.257139	-0.206439
Os.7903.1.S1_at	Proteasome subunit alpha type 7 (EC 3.4.25.1) (20S proteasome alpha subunit D) (20S proteasome subunit alpha-4).	AA	0.893663	-0.255565	0.0681841
Os.51431.1.S1_at	Conserved hypothetical protein.	AA	0.769419	-0.255557	0.00795839
Os.5940.1.S1_at	Protein kinase domain containing protein.	AA	-0.929347	-0.236953	-0.153653
Os.53501.1.S1_at	Protein kinase domain containing protein.	AA	-0.778458	-0.235148	0.334438	1
Os.49382.1.S1_at	Serine/threonine-protein kinase PBS1 (EC 2.7.1.37) (AvrPphB susceptible protein 1).	AA	-0.96287	-0.233579	0.0530078
Os.23253.1.S1_at	protein kinase-like protein [Oryza sativa (japonica cultivar-group)].	AA	-0.942314	-0.229204	-0.173882
OsAffx.1957.1.S1_at	Protein HY5 (AtbZIP56).	AA	-0.522772	-0.228685	0.73481	1
Os.26690.1.S2_a_at	Oligosaccharyl transferase STT3 subunit.	AA	0.925772	-0.225153	0.0927643
Os.23598.1.S1_at	Conserved hypothetical protein.	AA	0.622784	-0.224786	0.169578
Os.12726.1.S1_at	Cysteine proteinase 1 precursor (EC 3.4.22.-).	AA	0.731137	-0.223313	0.592897
Os.12640.1.S1_at	Protein kinase domain containing protein.	AA	0.789875	-0.22327	0.471069
Os.27170.1.S1_at	Protein kinase domain containing protein.	AA	-0.783141	-0.222146	-0.455119
OsAffx.27684.1.S1_s_at	Serine/threonine protein kinase family protein.	AA	-0.763583	-0.22214	0.348631	1
Os.185.1.S1_a_at	Curculin-like (mannose-binding) lectin domain containing protein.	AA	-0.851744	-0.220196	0.279276	1
Os.21379.1.S1_at	Protein kinase domain containing protein.	AA	0.08732	-0.219026	-0.897042
OsAffx.28152.1.S1_s_at	Hypothetical protein.	AA	-0.614618	-0.203102	0.60559	1
Os.27484.1.S1_at	Protein kinase domain containing protein.	AA	-0.631681	-0.203085	-0.089092
Os.33791.1.S1_at	Protein kinase domain containing protein.	AA	-0.402868	-0.200347	0.81182	1
Os.18773.1.S1_at	Curculin-like (mannose-binding) lectin domain containing protein.	AA	-0.909929	-0.195775	0.24806
Os.17861.1.S1_at	Ser-Thr protein kinase-like protein.	AA	-0.668096	-0.194895	-0.000306462
Os.4859.1.S1_at	ATP-dependent Clp protease ATP-binding subunit clpA homolog, chloroplast precursor (Fragment).	AA	0.843585	-0.194507	0.417431
Os.11826.1.S1_at	Serine/threonine kinase receptor precursor.	AA	-0.872927	-0.190695	-0.182995
Os.5813.1.S1_at	TolB, C-terminal domain containing protein.	AA	0.920432	-0.190645	0.263915
Os.53190.1.S1_at	Protein kinase APK1B (EC 2.7.1.-).	AA	-0.598079	-0.190018	0.729884	1
Os.17034.1.S1_at	Probable serine/threonine-protein kinase NAK (EC 2.7.1.37).	AA	-0.827801	-0.188027	-0.144232
Os.7900.1.S1_at	Proteasome subunit alpha type 2 (EC 3.4.25.1) (20S proteasome alpha subunit B) (20S proteasome subunit alpha-2).	AA	0.968942	-0.182897	-0.00408642
Os.6085.1.S1_at	Protein kinase domain containing protein.	AA	-0.936503	-0.181244	-0.261084
Os.5998.1.S1_at	Dual specificity protein phosphatase family protein.	AA	0.976593	-0.176109	0.0357104
Os.7747.1.S1_at	HSP20-like chaperone domain containing protein.	AA	-0.794423	-0.173521	0.412865	1
Os.17417.1.S1_at	Zn-finger, RING domain containing protein.	AA	-0.944892	-0.165424	0.0427221
Os.56257.1.S1_at	Protein kinase domain containing protein.	AA	-0.903826	-0.159863	-0.279571
Os.54867.1.S1_at	Protein kinase APK1B (EC 2.7.1.-).	AA	-0.732542	-0.15885	0.0238178
Os.50524.1.S1_at	Molluscan rhodopsin C-terminal tail family protein.	AA	0.923377	-0.157112	-0.162521
Os.8549.1.S1_at	Membrane-associated proteins in eicosanoid and glutathione metabolism (MAPEG) family protein.	AA	0.888352	-0.153024	0.275191
Os.7900.1.S1_s_at	Proteasome subunit alpha type 2 (EC 3.4.25.1) (20S proteasome alpha subunit B) (20S proteasome subunit alpha-2).	AA	0.944651	-0.150146	0.0973201
Os.23648.1.S2_s_at	Hypothetical protein.	AA	-0.504217	-0.14909	0.762424	1
OsAffx.2569.1.S1_s_at	Concanavalin A-like lectin/glucanase domain containing protein.	AA	-0.536357	-0.14721	0.679642	1
Os.26432.1.S1_at	Serine protein kinase-like protein.	AA	0.884184	-0.143598	-0.209337
Os.17190.1.A1_s_at	Receptor kinase-like protein.	AA	-0.847687	-0.143137	0.277025	1
Os.9019.1.S1_at	Ubiquitin-conjugating enzymes domain containing protein.	AA	0.846383	-0.14184	-0.315377
OsAffx.10848.1.S1_at	Protein phosphatase 2C-like domain containing protein.	AA	-0.969966	-0.13923	0.0770045
Os.32501.1.S1_a_at	Rhodanese-like domain containing protein.	AA	-0.262532	-0.136684	0.876689	1
Os.9653.1.S1_s_at	Protein phosphatase-2C.	AA	-0.851378	-0.13627	0.432462	1
Os.4216.1.S1_at	Proteasome subunit alpha type 4 (EC 3.4.25.1) (20S proteasome alpha subunit C) (20S proteasome subunit alpha-3).	AA	0.926925	-0.134694	0.156584
Os.10393.1.S1_at	Peptidase M20 family protein.	AA	0.890148	-0.132353	-0.351118
Os.17190.1.A1_x_at	Receptor kinase-like protein.	AA	-0.83452	-0.132169	0.281787	1
Os.9440.1.S1_a_at	FtsH protease (VAR2) (Zinc dependent protease).	AA	0.178346	-0.126747	0.928619
Os.11962.1.S1_at	Probable glutathione S-transferase (EC 2.5.1.18) (Auxin-induced protein PGNT1/PCNT110).	AA	0.89031	-0.125483	0.252858
Os.12666.1.S1_at	Calcium-dependent protein kinase.	AA	-0.919212	-0.122789	0.0793623
Os.24927.1.S1_at	Protein kinase family protein.	AA	-0.851924	-0.119333	0.147594
Os.48131.1.S1_s_at	Conserved hypothetical protein.	AA	-0.971212	-0.114566	-0.107068
Os.5044.1.S1_at	Protein kinase domain containing protein.	AA	-0.850897	-0.113456	-0.332842
OsAffx.26598.2.S1_x_at		AA	-0.453475	-0.111166	0.869273	1
Os.14595.1.S1_at	MAP3K beta 3 protein kinase (EC 2.7.1.37) (Fragment).	AA	-0.709154	-0.108386	0.273838	1
Os.38748.1.S1_s_at	Glutathione synthetase.	AA	0.796561	-0.1072	0.0547965
Os.6126.1.S1_at	Protein kinases-like protein.	AA	-0.86406	-0.106928	0.391119	1
Os.9923.1.S1_s_at	ZIM domain containing protein.	AA	-0.914972	-0.103585	-0.211767
Os.2657.1.S1_x_at	Protein phosphatase 2C-like domain containing protein.	AA	-0.966354	-0.10019	0.104497
Os.8739.2.S1_at	Protein kinase domain containing protein.	AA	-0.971463	-0.100095	0.0529153
Os.18316.1.S1_at	Protein kinase domain containing protein.	AA	-0.578324	-0.0981868	-0.671262
Os.34741.1.S1_at	Protein phosphatase-2C.	AA	-0.969274	-0.0969063	0.0492456
Os.49384.1.A1_at	MAP3K beta 3 protein kinase (EC 2.7.1.37) (Fragment).; Os02g0769900 TPR-like domain containing protein.	AA	-0.949042	-0.0959684	0.212782
Os.26392.1.S1_at	Protein kinase domain containing protein.	AA	-0.955205	-0.0943207	0.138405
Os.17305.1.A1_s_at	Octicosapeptide/Phox/Bem1p domain containing protein.	AA	-0.978763	-0.0937624	-0.00482328
Os.12498.2.S1_at	Basic helix-loop-helix dimerisation region bHLH domain containing protein.; Os01g0952900 Conserved hypothetical protein.	AA	-0.921883	-0.0904784	-0.103423
Os.14313.1.S1_s_at	Ser-Thr protein kinase-like protein.	AA	-0.858324	-0.0879191	0.289704	1
Os.50904.1.S1_at	Protein kinase domain containing protein.	AA	-0.963361	-0.0800817	-0.0174989
Os.14313.2.S1_s_at	Ser-Thr protein kinase-like protein.	AA	-0.861044	-0.0787218	0.303317	1
OsAffx.19579.1.S1_at	Protein phosphatase 2C family protein.	AA	-0.464117	-0.0754439	0.779958	1
OsAffx.28209.3.S1_s_at	Hypothetical protein.	AA	-0.706578	-0.0753641	0.650141	1
Os.10387.1.S1_a_at	Serine/threonine protein phosphatase PP1 isozyme 2 (EC 3.1.3.16).	AA	0.887949	-0.0746444	0.164702
Os.2622.1.S1_at	EDR1 (Fragment).	AA	-0.794237	-0.0744891	-0.133793
Os.8739.3.S1_x_at	Protein kinase domain containing protein.	AA	-0.980759	-0.0729434	0.114566
Os.32459.2.S1_x_at	Bowman Birk trypsin inhibitor.	AA	0.472338	-0.0710248	-0.770575
Os.9653.1.S1_at	Protein phosphatase-2C.	AA	-0.76836	-0.0662681	0.587812	1
Os.11682.1.S1_at	Metallophosphoesterase domain containing protein.	AA	-0.406596	-0.0652377	0.860346	1
Os.17312.2.S1_x_at	Protein kinase domain containing protein.	AA	-0.764262	-0.0555249	0.57968	1
Os.43375.1.S1_at		AA	-0.160962	-0.0545669	0.892782
Os.3192.1.S1_a_at	Colon cancer-associated Mic1-like domain containing protein.	AA	0.906359	-0.0499963	0.0711603
Os.9923.1.S1_at	ZIM domain containing protein.	AA	-0.913417	-0.0485353	-0.261474
Os.56154.1.S1_s_at	Conserved hypothetical protein.	AA	-0.885822	-0.0465444	0.146458
Os.27916.1.S1_at	Putative tyrosine phosphatase family protein.	AA	-0.712627	-0.0422208	0.0505372
Os.52990.2.S1_at	2OG-Fe(II) oxygenase domain containing protein.	AA	0.80797	-0.0408999	-0.123589
Os.11889.1.S2_at	PITSLRE serine/threonine-protein kinase CDC2L2 (EC 2.7.1.37) (Galactosyltransferase associated protein kinase p58/GTA) (Cell division cycle 2-like 2) (CDK11). Splice isoform SV7.	AA	-0.98589	-0.0358895	0.108885
Os.12680.1.S1_at	OsPK4.	AA	-0.85078	-0.0354323	0.389582	1
Os.56964.1.S1_at	Hypothetical protein.	AA	-0.763204	-0.0309742	0.593344	1
Os.38299.1.S1_at	Protein phosphatase 2C-like.	AA	-0.827628	-0.0268705	-0.12046
Os.13015.1.S1_at	Tau class GST protein 3.	AA	-0.160412	-0.0240491	0.936033
Os.2068.1.S1_a_at	Glycogen synthase kinase-3 homolog MsK-2 (EC 2.7.1.-).	AA	-0.976379	-0.0229833	0.00626299
OsAffx.24336.1.S1_at	Conserved hypothetical protein.	AA	0.132267	-0.0226573	0.820319
Os.14914.1.S1_at	Protein phosphatase 2C-like domain containing protein.	AA	-0.804056	-0.0193782	0.364434	1
Os.54825.1.S1_at	Protein kinase domain containing protein.	AA	-0.766561	-0.0122168	0.0431848
Os.52587.1.S1_at	Conserved hypothetical protein.	AA	0.0670117	-0.00785578	-0.115096
Os.15432.1.S1_at	Peptidase M1, membrane alanine aminopeptidase family protein.	AA	0.849781	-0.00307205	0.213023
Os.50948.1.S1_at	Ubiquitin-conjugating enzyme E2.	AA	0.825337	-0.00284611	0.33179
Os.9331.1.S1_at	MAP kinase kinase.	AA	-0.979729	-0.00223299	-0.0217063
OsAffx.12910.1.S1_at	Protein phosphatase 2C family protein.	AA	-0.986832	-8.55845e-05	-0.102298
Os.50580.1.S1_at	ClpP2.	AA	0.937487	0.000417654	0.00123577
Os.37067.1.S1_at	Rhomboid-like protein family protein.	AA	-0.961099	0.00293123	-0.212467
OsAffx.25613.1.S1_at	Protein phosphatase 2A, regulatory B subunit, B56 domain containing protein.	AA	-0.924646	0.00812419	-0.0672119
OsAffx.12721.1.S1_at	CBL-interacting protein kinase 9.	AA	-0.553104	0.0088377	-0.389405
Os.46268.1.S1_at	Aldo/keto reductase family protein.	AA	0.581019	0.012439	0.703067
Os.51794.1.S1_at	FtsH protease (VAR2) (Zinc dependent protease).	AA	0.385483	0.0134458	-0.41496
Os.49459.1.S1_at	Glutathione peroxidase.	AA	0.432911	0.015308	0.758359
Os.46081.1.S1_at	Conserved hypothetical protein.	AA	0.528591	0.0164894	0.756032
Os.9178.1.S1_at	Plant disease resistance response protein family protein.	AA	0.805868	0.0313434	-0.229598
Os.15587.2.A1_a_at	PITSLRE serine/threonine-protein kinase CDC2L1 (EC 2.7.1.37) (Galactosyltransferase associated protein kinase p58/GTA) (Cell division cycle 2-like 1).	AA	-0.984619	0.0313764	-0.136143
Os.8088.1.S1_at	ZIM domain containing protein.	AA	-0.86735	0.033021	-0.304195
Os.15538.1.S1_at	AICARFT/IMPCHase bienzyme family protein.	AA	0.937258	0.0385583	-0.138749
Os.51794.1.S1_x_at	FtsH protease (VAR2) (Zinc dependent protease).	AA	0.402684	0.0416607	-0.442672
Os.16704.1.S1_at	Abscisic acid-inducible protein kinase (EC 2.7.1.-) (Fragment).	AA	-0.955785	0.0465599	0.00304693
Os.37337.1.S1_a_at	Hypothetical protein.	AA	-0.946278	0.0505746	-0.157298
Os.6829.1.S1_at	Protein kinase family protein.; Os12g0108100 Ser Thr specific protein kinase-like protein.	AA	0.700337	0.0515489	-0.29395
OsAffx.20119.1.S1_at	Protein kinase AFC2 (EC 2.7.1.-).	AA	-0.963227	0.0590916	-0.0759559
Os.23648.1.S1_s_at	Hypothetical protein.	AA	-0.304544	0.0707299	0.779426	1
Os.49913.1.S1_at	Serine threonine kinase.	AA	-0.887032	0.0741616	0.142062
OsAffx.12515.1.S1_at	Calcium dependent protein kinase.	AA	-0.979097	0.080454	-0.1185
Os.49814.1.S1_at	Protein kinase domain containing protein.	AA	-0.544251	0.0850905	0.779154	1
Os.26547.1.S1_at	Blast and wounding induced mitogen-activated protein kinase.	AA	-0.863607	0.0862288	0.330833	1
Os.20399.1.S1_s_at	Protein kinase AFC1 (EC 2.7.1.-).	AA	0.806562	0.0880382	0.211322
OsAffx.19171.1.S1_s_at	Protein kinase domain containing protein.	AA	0.0278366	0.094598	-0.831038
Os.2355.1.S1_at	Protein kinase CPK1.	AA	-0.957031	0.096428	-0.0130595
Os.27820.1.S1_at	Calcium-dependent protein kinase.	AA	-0.876142	0.0976977	-0.186888
Os.48730.1.S1_s_at	Non-protein coding transcript, unclassifiable transcript.	AA	0.934005	0.105373	0.15496
Os.5171.1.S1_at	Conserved hypothetical protein.	AA	0.932164	0.106034	-0.103266
Os.53315.1.S1_x_at	Cysteine proteinase 1 precursor (EC 3.4.22.-).	AA	0.907416	0.114167	-0.113109
Os.55415.1.S1_at	Protein kinase domain containing protein.	AA	-0.896054	0.11803	0.381184	1
Os.6594.1.S1_at	Peptidase S10, serine carboxypeptidase family protein.	AA	0.919354	0.12244	-0.0407849
Os.5194.2.S1_at	Putative methyltransferase DUF248 family protein.	AA	-0.841207	0.128987	-0.254346
Os.53968.1.S1_at	Phosphoenolpyruvate carboxylase kinase.	AA	-0.800043	0.129022	0.45913	1
Os.32445.1.S1_at	Protein kinase domain containing protein.	AA	-0.966966	0.134913	-0.0295026
Os.2619.1.S1_at	MAP kinase kinase 1.	AA	-0.929768	0.136278	-0.197351
Os.10746.1.S1_a_at	Serine/threonine-protein kinase ASK1 (EC 2.7.1.37).	AA	0.784824	0.147434	-0.553652
OsAffx.26598.2.S1_at		AA	-0.882288	0.152798	-0.300153
Os.56231.1.S1_at	Harpin-induced 1 domain containing protein.	AA	0.857369	0.156938	0.317214
Os.27079.1.A1_at	HSP20-like chaperone domain containing protein.	AA	-0.859171	0.160615	-0.348323
Os.5667.1.S1_at	Protein kinase APK1A (EC 2.7.1.-).	AA	-0.845229	0.164415	-0.344333
Os.44458.1.A1_x_at	Nodulation receptor kinase.	AA	-0.847507	0.167408	0.394052	1
Os.12771.1.S1_at	Peptidase M48, Ste24p family protein.	AA	0.414228	0.168739	0.792768
Os.49564.1.S1_at	Conserved hypothetical protein.	AA	-0.448541	0.172556	0.856303	1
Os.27860.1.A1_at	Dual specificity protein phosphatase family protein.	AA	-0.957018	0.176263	0.160961
Os.8355.1.S1_a_at	Serine carboxypeptidase II chains A and B (EC 3.4.16.6) (Carboxypeptidase D) (CPDW-II) (CP-WII).	AA	-0.894813	0.179083	-0.381728
Os.27654.1.S1_at	Protein kinase-like domain containing protein.	AA	-0.877834	0.183177	0.384494	1
Os.27860.3.S1_x_at	Hypothetical protein.	AA	-0.957859	0.184066	0.160606
Os.56014.1.S1_at	Hypothetical protein.	AA	-0.759825	0.18619	-0.406734
Os.17390.1.S1_at	Protein kinase domain containing protein.	AA	-0.897848	0.190165	-0.115875
Os.47874.1.S1_at	Serine/threonine/tyrosine kinase.	AA	-0.672174	0.195867	-0.663641
Os.25261.1.S1_at	Peptidase M24 family protein.	AA	0.892842	0.198253	0.332542
Os.3433.1.S1_at	COP1 regulatory protein (Constitutive photomorphogenesis protein 1).	AA	-0.685582	0.200174	0.661774	1
Os.15657.1.S1_at	Hypothetical protein.	AA	0.753782	0.214558	-0.0291091
OsAffx.14345.1.S1_at	Protein phosphatase 2C-like.	AA	-0.883656	0.217636	0.22596
Os.38295.1.S2_at	Protein kinase domain containing protein.	AA	-0.837029	0.224725	-0.127974
Os.11619.1.A1_at	Hypothetical protein.	AA	-0.0565304	0.227498	0.555685
Os.35456.1.S1_at	Cysteine proteinase.	AA	0.297875	0.235513	0.658437
Os.28089.1.S2_at	Acylamino acid-releasing enzyme.	AA	0.76038	0.241382	0.37742
Os.7786.1.S1_at	Hypothetical protein.	AA	0.92972	0.242314	0.0956053
Os.15218.1.S1_at	FMN-binding split barrel domain containing protein.	AA	0.700742	0.243007	-0.46844
Os.26585.1.A1_at	CaMK1.	AA	0.873464	0.243135	0.262826
Os.52787.1.S1_at	Blast and wounding induced mitogen-activated protein kinase.	AA	0.0983583	0.249136	0.817974
Os.50366.1.S1_x_at	Conserved hypothetical protein.	AA	-0.216183	0.258232	0.380057
Os.12416.1.S1_at	Chalcone synthase C2 (EC 2.3.1.74) (Naringenin-chalcone synthase C2).	AA	-0.0309607	0.25987	-0.509568
Os.15913.1.S1_a_at	Conserved hypothetical protein.	AA	-0.500539	0.263688	0.742699	1
Os.10118.1.S1_at	UTP--glucose-1-phosphate uridylyltransferase (EC 2.7.7.9) (UDP-glucose pyrophosphorylase) (UDPGP) (UGPase).	AA	0.89794	0.264649	0.135178
Os.6270.1.S1_at	CBL-interacting protein kinase 11 (Fragment).	AA	0.570889	0.265616	0.431019
Os.52854.1.S1_at	Glutathione S-transferase GST 19 (EC 2.5.1.18).	AA	0.113444	0.266535	0.803991
OsAffx.30538.1.S1_x_at	Conserved hypothetical protein.	AA	-0.334219	0.269185	0.368006	1
Os.32832.1.S1_a_at	Protein kinase domain containing protein.	AA	-0.63353	0.275452	-0.334626
Os.8477.1.S1_a_at	Protein kinase domain containing protein.	AA	-0.693297	0.275715	-0.393607
Os.27297.2.S1_a_at	Leucine-rich repeat, plant specific containing protein.	AA	-0.298703	0.283016	-0.832021
Os.12804.1.S1_at	Protein kinase domain containing protein.	AA	-0.832741	0.291989	0.215084
Os.23178.1.S1_at	NClpP3 (ATP-dependent Clp protease proteolytic subunit ClpP3).	AA	0.885358	0.296761	-0.226311
Os.11334.1.S1_x_at	Protein kinase domain containing protein.	AA	-0.785154	0.303818	0.278526	1
OsAffx.22867.1.S1_x_at	Hypothetical protein.	AA	0.867498	0.309305	0.192984
Os.11481.1.S1_s_at	Conserved hypothetical protein.	AA	-0.705938	0.312257	-0.199105
Os.2444.1.S1_at	MAP3K alpha 1 protein kinase (EC 2.7.1.37).	AA	-0.832711	0.316879	-0.336371
Os.19815.1.S1_at	Protein kinase domain containing protein.	AA	-0.751583	0.317924	0.122236
Os.17766.1.S1_at	BRASSINOSTEROID INSENSITIVE 1-associated receptor kinase 1 precursor (EC 2.7.1.37) (BRI1-associated receptor kinase 1) (Somatic embryogenesis receptor-like kinase 3).	AA	-0.800389	0.317983	0.176086
Os.35921.1.S1_at	Zn-finger, RING domain containing protein.	AA	-0.864621	0.319789	-0.142051
Os.24008.1.S2_at	Protein kinase domain containing protein.	AA	-0.724642	0.329835	-0.371836
Os.14248.1.S1_at	Conserved hypothetical protein.	AA	0.717277	0.330762	0.397121
OsAffx.17970.1.S1_at	Hypothetical protein.	AA	0.0676311	0.334405	-0.0871747
Os.7123.3.S1_at	Protein kinase domain containing protein.	AA	0.897347	0.335616	0.106941
Os.18234.1.S1_at	Methionine aminopeptidase-like protein.	AA	0.780565	0.337623	0.195964
Os.35772.1.S1_at	Protein kinase domain containing protein.	AA	0.0953343	0.339841	0.818977
Os.12700.1.S1_at	Conserved hypothetical protein.	AA	-0.680421	0.345619	-0.448896
Os.53679.1.S1_s_at	Hypothetical protein.	AA	0.371817	0.349259	-0.0423386
Os.9021.1.S1_at	Peptidase S14, ClpP family protein.	AA	0.876461	0.360516	0.053738
Os.8950.1.S1_a_at	Ubiquitin-conjugating enzyme E2-21 kDa 2 (EC 6.3.2.19) (Ubiquitin- protein ligase 5) (Ubiquitin carrier protein 5).	AA	0.848881	0.362237	-0.0999105
Os.11947.1.S1_a_at	ABC-1 domain containing protein.	AA	-0.312828	0.362701	0.703791	1
Os.8372.1.S1_at	Hypothetical protein.	AA	0.783192	0.367164	-0.101889
Os.52261.1.S1_at	Prolyl endopeptidase (EC 3.4.21.26) (Post-proline cleaving enzyme) (PE).	AA	0.735132	0.370159	0.104598
Os.17143.1.S1_at	Leucine-rich receptor-like protein kinase.	AA	0.504879	0.378371	-0.262888
Os.247.1.S1_at	Cyclin-selective ubiquitin carrier protein E2-C.	AA	-0.275429	0.381683	-0.116887
Os.272.1.S1_at	Phytochrome A.	AA	-0.00894937	0.383254	-0.117217
Os.16993.1.S1_at	Dual specificity protein phosphatase family protein.	AA	0.641797	0.386104	0.409217
Os.4149.2.S1_x_at	TMK protein precursor.	AA	-0.798841	0.390679	-0.35324
Os.18134.1.S1_at	Zn-finger (putative), N-recognin domain containing protein.	AA	0.355337	0.395518	0.730211
Os.11707.1.A1_at	Non-protein coding transcript, uncharacterized transcript.	AA	0.823336	0.39606	0.357938
Os.9929.1.S1_at	Chalcone isomerase (EC 5.5.1.6).	AA	0.554329	0.399633	-0.429589
OsAffx.20067.1.S1_s_at	Protein kinase domain containing protein.	AA	-0.0397462	0.407377	0.757802
Os.14444.1.S1_at	Glutathione-S-transferase Cla47.	AA	0.637277	0.412617	-0.23444
Os.9904.2.S1_x_at	ABC-1 domain containing protein.	AA	-0.7534	0.413732	0.480532	1
Os.9904.1.S1_x_at	ABC-1 domain containing protein.	AA	-0.750604	0.41557	0.471311	1
Os.55509.1.S1_at	Serine threonine protein kinase SNF1.	AA	0.103125	0.430206	-0.721917
Os.27322.2.S1_at	Protein kinase family protein.	AA	-0.846764	0.431211	0.22407
Os.14423.1.S1_x_at	Conserved hypothetical protein.	AA	0.73115	0.443339	-0.0870075
Os.11767.1.S1_s_at	Mitogen-activated protein kinase.	AA	0.489927	0.443547	0.144144
Os.15247.1.S1_s_at	Protein kinase, 41K (EC 2.7.1.-).	AA	-0.510179	0.47394	-0.340872
Os.4799.1.S1_at	Nicotianamine aminotransferase B.	AA	-0.680904	0.499553	-0.0861903
Os.18446.1.S1_at	Protein kinase APK1B (EC 2.7.1.-).	AA	0.162151	0.504038	-0.699092
Os.12065.1.S1_at	Peptidase S14, ClpP family protein.	AA	0.783193	0.506115	-0.00598729
OsAffx.2262.1.S1_x_at	Ubiquitin-conjugating enzyme E2.	AA	0.305263	0.515245	0.732497
Os.9101.1.S1_at	Glutathione S-transferase GST 30 (EC 2.5.1.18).	AA	-0.118517	0.525278	0.533365
Os.17213.2.S1_at	Protein phosphatase 2C family protein.	AA	-0.315123	0.538707	0.522473	1
Os.17122.1.S1_at	Protease Do-like 1, chloroplast precursor (EC 3.4.21.-).	AA	0.444984	0.540286	0.604385
Os.27288.1.S1_at	Aspartyl aminopeptidase (EC 3.4.11.21).	AA	0.613835	0.544837	0.144872
Os.27394.1.A1_x_at	MAP kinase.	AA	-0.728393	0.544844	0.0199142
Os.55458.1.S1_at	Plant lipid transfer/seed storage/trypsin-alpha amylase inhibitor domain containing protein.	AA	0.324799	0.545439	-0.389236
Os.17294.1.S1_a_at	Ankyrin repeat containing protein.	AA	0.542863	0.547887	-0.400157
Os.49571.1.S1_at	Hypothetical protein.	AA	-0.679632	0.549673	0.426353	1
Os.12636.1.S1_at	Avr9/Cf-9 rapidly elicited protein 264.; Os12g0121100 Protein kinase domain containing protein.	AA	-0.620724	0.549944	-0.0157112
Os.53778.1.A1_s_at	Peptidase M22, glycoprotease domain containing protein.	AA	0.791704	0.55944	-0.0655745
Os.10727.1.S1_at	Peptidase M24, methionine aminopeptidase family protein.	AA	0.738357	0.562257	-0.0372442
Os.11403.1.S1_at	Peptidase M20 family protein.	AA	-0.702612	0.571804	0.401877	1
Os.46049.1.S1_at	Protein kinase domain containing protein.	AA	-0.18011	0.58033	-0.49201
Os.49855.1.S1_at	Protein kinase domain containing protein.	AA	-0.75213	0.595091	0.151911
Os.32938.1.S1_at	Protein phosphatase 2C-like domain containing protein.	AA	-0.424363	0.599614	0.65141	1
Os.54641.1.S1_at	Protein kinase domain containing protein.	AA	-0.465312	0.599672	-0.0760357
OsAffx.5501.1.S1_at	Peptidase S16, lon N-terminal domain containing protein.	AA	0.184334	0.60128	0.643442
Os.52420.1.A1_at	Chlorophyll A-B binding protein family protein.	AA	0.68038	0.608781	0.0532578
Os.52552.1.S1_at	Conserved hypothetical protein.	AA	0.0719402	0.622104	0.647734
Os.49690.1.S1_s_at	Receptor-like protein kinase 3.	AA	-0.526332	0.634017	-0.0500088
Os.54563.1.S1_at	Subtilisin-like protease (Fragment).	AA	0.55908	0.637712	-0.42363
Os.8095.1.S4_at	Serine/threonine protein kinase.	AA	-0.641799	0.639438	-0.303541
Os.18633.1.S1_at	Phosphoenolpyruvate carboxylase kinase.	AA	-0.196449	0.639628	0.205413
OsAffx.12660.1.S1_x_at	ABC-1 domain containing protein.	AA	0.579695	0.639874	0.356363
Os.6204.1.S1_at	Protein-L-isoaspartate O-methyltransferase (EC 2.1.1.77) (Protein- beta-aspartate methyltransferase) (PIMT) (Protein L-isoaspartyl methyltransferase) (L-isoaspartyl protein carboxyl methyltransferase).; Os08g0557100 28 kDa ribonucleoprotein, chloroplast precursor (28RNP).	AA	0.74178	0.642426	-0.0166067
Os.27534.1.A1_at	Xaa-Pro dipeptidase (EC 3.4.13.9) (X-Pro dipeptidase) (Proline dipeptidase) (Prolidase) (Imidodipeptidase).	AA	-0.668516	0.663317	-0.205963
Os.9291.1.S1_at		AA	-0.175	0.663847	0.236164
Os.19976.1.S1_at	Curculin-like (mannose-binding) lectin domain containing protein.	AA	-0.196852	0.677017	-0.410027
Os.12023.1.S1_at	Glutathione synthetase GSHS1.	AA	0.650901	0.681006	0.0876515
Os.7101.1.S1_at	Glutathione synthetase.	AA	0.30993	0.684824	-0.585389
Os.7989.1.S1_at		AA	0.060831	0.690105	-0.551574
Os.17129.1.S1_at	Conserved hypothetical protein.	AA	0.21471	0.698378	0.603217
Os.10700.1.S1_at	PDZ/DHR/GLGF domain containing protein.	AA	0.116418	0.706727	0.0266262
OsAffx.23081.1.S1_at		AA	0.635943	0.707045	-0.119917
Os.14999.3.S1_x_at	Blast and wounding induced mitogen-activated protein kinase.	AA	-0.655839	0.714377	0.131784
Os.15043.1.S1_at	LRK14.	AA	-0.085856	0.714894	0.661797
Os.49108.2.S1_x_at	Peptidase S10, serine carboxypeptidase family protein.	AA	0.0540788	0.718906	0.222892
Os.21812.2.S1_a_at	Atypical receptor-like kinase MARK.	AA	-0.399201	0.725062	-0.0876463
Os.20070.1.S1_x_at	Peptidase M24, methionine aminopeptidase family protein.	AA	0.413327	0.734459	0.038756
Os.50998.1.S1_at	Protein tyrosine phosphatase-like protein.	AA	0.533494	0.734918	-0.0463895
Os.17368.1.S1_at	Methionine aminopeptidase-like protein.	AA	0.347051	0.740435	0.52306
Os.22788.1.S1_at	Ubiquitin-conjugating enzyme E2-17 kDa 9 (EC 6.3.2.19) (Ubiquitin- protein ligase 9) (Ubiquitin carrier protein 9) (UBCAT4B).	AA	0.355711	0.741328	0.39379
Os.15454.1.S2_x_at	Heat shock protein STI (Stress inducible protein) (GmSTI).	AA	-0.57035	0.741353	0.0338583
Os.27036.1.S1_at	Protein kinase domain containing protein.	AA	-0.172235	0.756043	-0.103285
Os.12007.1.S1_at	Protein kinase domain containing protein.	AA	-0.37909	0.803761	0.204498
Os.51112.1.S1_at	Response regulator receiver domain containing protein.	AA	-0.207735	0.844592	0.406748
Os.24947.1.S1_at	Protein kinase domain containing protein.	AA	0.0480057	0.850356	-0.230226
Os.5053.1.S1_at	Tau class GST protein 3.	AA	0.3382	0.861823	0.0943382
Os.15597.1.S1_a_at	Peptidase S10, serine carboxypeptidase family protein.	AA	0.122572	0.864175	-0.213752
Os.14529.1.S1_x_at	Conserved hypothetical protein YfcH family protein.	AA	0.333181	0.874892	0.115749
Os.15194.1.S1_at	Protein phosphatase-2C.	AA	0.288081	0.879132	-0.221132
Os.27694.1.S1_at	Protein kinase domain containing protein.	AA	0.234109	0.891636	-0.209639
Os.30916.1.S1_at	Protein kinase domain containing protein.	AA	-0.214647	0.927636	-0.226085
Os.35409.1.A1_s_at	ATP-binding region, ATPase-like domain containing protein.	AA	0.0416224	0.927871	-0.230586
Os.51130.1.S1_at	Cell division protein kinase 4 (EC 2.7.1.37) (Cyclin-dependent kinase 4) (PSK-J3) (CRK3).	AA	0.136897	0.961972	-0.0630487
Os.9749.1.S1_at	Monodehydroascorbate reductase (EC 1.6.5.4) (MDAR) (Ascorbate free radical reductase) (AFR reductase).	AA,OA	-0.183545	-0.914585	0.258185
Os.11784.1.S1_at	Conserved hypothetical protein.; Os01g0925700 Protein kinase domain containing protein.	AA,OA	0.0478287	-0.906455	-0.100852
Os.52644.1.S1_at	Phytosulfokine receptor precursor (EC 2.7.1.37) (Phytosulfokine LRR receptor kinase).	AA,OA	-0.263356	-0.897759	0.199851
Os.13900.1.S1_at	Tryptophan synthase beta chain 1 (EC 4.2.1.20) (Orange pericarp 1) (Fragment).	AA,OA	-0.15456	-0.894346	-0.138014
Os.3416.1.S1_at	5-enolpyruvylshikimate-3-phosphate synthase (EC 2.5.1.19) (Fragment).	AA,OA	0.307567	-0.879778	-0.0396908
Os.13781.1.S1_at	Lysine-ketoglutarate reductase/saccharopine dehydrogenase bifunctional enzyme.	AA,OA	0.202683	-0.868595	0.233502
Os.15830.1.S1_at	Alanine:glyoxylate aminotransferase-like protein (Fragment).	AA,OA	0.0330917	-0.864502	-0.0147938
Os.13781.1.S2_at	Lysine-ketoglutarate reductase/saccharopine dehydrogenase bifunctional enzyme.	AA,OA	0.154241	-0.841777	0.087391
Os.26406.2.S1_x_at	Glycosyl transferase, family 3 domain containing protein.; Os03g0125900 Conserved hypothetical protein.	AA,OA	0.522197	-0.815872	-0.00592691
Os.1637.1.S1_at	Acetoacetyl-coenzyme A thiolase (EC 2.3.1.9).	AA,OA	-0.12717	-0.805741	0.463571
Os.6033.1.S1_at	Enoyl-CoA hydratase/isomerase domain containing protein.; Os01g0752100 Cyclin-like F-box domain containing protein.	AA,OA	0.51551	-0.78714	-0.220628
Os.12723.1.S1_at	Ascorbate peroxidase (EC 1.11.1.11) (Cytosolic ascorbate peroxidase 1).	AA,OA	0.200338	-0.782713	0.15505
Os.33121.1.S1_at	Protein kinase domain containing protein.	AA,OA	0.13887	-0.770898	0.494671
OsAffx.26573.1.S1_x_at	Viroid RNA-binding protein (Fragment).	AA,OA	0.411175	-0.750966	-0.0475481
Os.156.1.S1_at	Catalase isozyme B (EC 1.11.1.6) (CAT-B).	AA,OA	0.529729	-0.74392	0.0132853
Os.15848.1.A1_a_at	Prolyl 4-hydroxylase, alpha subunit-like protein.	AA,OA	-0.459154	-0.743682	-0.275755
Os.10150.1.S1_at	Branched-chain-amino-acid aminotransferase 3, chloroplast precursor (EC 2.6.1.42) (Atbcat-3).	AA,OA	-0.495525	-0.74287	0.205137
Os.12686.1.S1_at	Leucine-rich repeat, plant specific containing protein.	AA,OA	-0.2825	-0.740149	0.376217	1
Os.4666.1.S1_at	Cys/Met metabolism pyridoxal-phosphate-dependent enzymes family protein.; Os10g0517400 Aldo/keto reductase family protein.	AA,OA	-0.389595	-0.730029	0.389757	1
OsAffx.16770.1.S1_x_at	Prephenate dehydratase with ACT region family protein.	AA,OA	0.548888	-0.714464	-0.303843
Os.6207.1.S1_s_at	Cinnamoyl-CoA reductase (EC 1.2.1.44).	AA,OA	0.516747	-0.711547	0.139567
Os.53884.1.S1_at	Trans-cinnamate 4-monooxygenase (EC 1.14.13.11) (Cinnamic acid 4- hydroxylase) (CA4H) (C4H) (P450C4H) (Cytochrome P450 73).	AA,OA	0.185741	-0.710877	0.599254
Os.11806.2.S1_x_at	Phytosulfokine receptor precursor (EC 2.7.1.37) (Phytosulfokine LRR receptor kinase).	AA,OA	0.117691	-0.694167	0.393765
Os.9729.1.S1_a_at	Peroxisomal fatty acid beta-oxidation multifunctional protein (MFP) [Includes: Enoyl-CoA hydratase (EC 4.2.1.17)	AA,OA	0.581406	-0.688735	-0.204869
Os.8748.1.S1_at	Rattus norvegicus DLST dihydrolipoamide succinyltransferase, exon 15 and complete cds.	AA,OA	0.665193	-0.688369	0.158629
Os.53852.1.S1_at	Glutathione-conjugate transporter AtMRP4.	AA,OA	0.512872	-0.68012	-0.423759
Os.3350.1.S1_at	Alanine aminotransferase.	AA,OA	0.682257	-0.673604	0.101307
Os.3350.1.S2_a_at	Alanine aminotransferase.	AA,OA	0.668336	-0.671001	-0.0463224
Os.12644.1.S1_at	Protein kinase domain containing protein.	AA,OA	-0.0477429	-0.667479	-0.508408
OsAffx.12071.1.S1_s_at	Phosphoribosylanthranilate isomerase (EC 5.3.1.24).	AA,OA	0.00100866	-0.642412	0.260422
Os.50583.1.S1_at	Amino acid/polyamine transporter II family protein.	AA,OA	0.332049	-0.631316	-0.2172
Os.47660.1.S1_s_at	Isovaleryl-CoA dehydrogenase, mitochondrial precursor (EC 1.3.99.10) (IVD).	AA,OA	-0.588829	-0.628881	-0.286609
Os.26839.1.S1_at	Betaine-aldehyde dehydrogenase (EC 1.2.1.8) (BADH).	AA,OA	0.680898	-0.62637	0.133835
Os.72.1.S1_s_at	Hydroxymethylglutaryl-CoA lyase.	AA,OA	0.58368	-0.619083	0.308084
Os.12048.1.S1_at	Lysine and histidine specific transporter.	AA,OA	0.562788	-0.616341	0.0215483
Os.12678.1.S1_at	Calcium-dependent protein kinase.	AA,OA	-0.495435	-0.592828	-0.342799
Os.12610.1.S1_at	NADP-isocitrate dehydrogenase.	AA,OA	0.676363	-0.592149	0.0930957
Os.26842.1.S1_at	Chorismate mutase, chloroplast precursor (EC 5.4.99.5) (CM-1).	AA,OA	0.670869	-0.584936	0.0410477
Os.5551.1.S1_at	Phosphoglycerate dehydrogenase.	AA,OA	0.525159	-0.584774	0.592997
Os.12738.1.S2_a_at	Glutamate synthase [NADH], chloroplast precursor (EC 1.4.1.14) (NADH- GOGAT).	AA,OA	-0.535908	-0.581215	0.212113
Os.33762.1.S1_at	Cationic amino acid transporter (Fragment).	AA,OA	-0.671791	-0.579061	0.20131
Os.2946.1.S1_at	Hypothetical protein.	AA,OA	-0.770086	-0.561375	0.107663
Os.7657.1.S1_at	Methylenetetrahydrofolate reductase (EC 1.5.1.20).	AA,OA	0.719386	-0.558347	-0.134548
Os.11248.1.S1_at	2-isopropylmalate synthase B (EC 2.3.3.13) (Alpha-isopropylmalate synthase B) (Alpha-IPM synthetase B).; Os12g0138900 2-isopropylmalate synthase (EC 4.1.3.12).	AA,OA	-0.347409	-0.553252	0.590733	1
Os.4891.1.S1_at	Phosphoserine aminotransferase, chloroplast precursor (EC 2.6.1.52) (PSAT).	AA,OA	0.538963	-0.54178	0.532489
OsAffx.29486.5.S1_s_at	Conserved hypothetical protein.; Os09g0565700 Prephenate dehydratase domain containing protein.; Os09g0566000 Prephenate dehydratase domain containing protein.	AA,OA	-0.559201	-0.536934	0.243626
Os.2881.1.S1_at	Proline dehydrogenase domain containing protein.	AA,OA	-0.768491	-0.53234	-0.0188442
Os.8684.1.S1_a_at	Cinnamyl-alcohol dehydrogenase (EC 1.1.1.195) (CAD) (Brown-midrib 1 protein).	AA,OA	0.757954	-0.528898	-0.191591
Os.35827.1.S1_at	Protein kinase domain containing protein.	AA,OA	0.653663	-0.526139	-0.417016
Os.11327.1.S1_at	Protein of unknown function DUF231 domain containing protein.	AA,OA	-0.313783	-0.518215	0.141977
Os.19593.1.S1_s_at	Amino acid/polyamine transporter I family protein.	AA,OA	0.624841	-0.518096	0.570254
Os.28409.20.A1_a_at	Isovaleryl-CoA dehydrogenase, mitochondrial precursor (EC 1.3.99.10) (IVD).	AA,OA	-0.697455	-0.513478	-0.320966
Os.72.1.S1_x_at	Hydroxymethylglutaryl-CoA lyase.	AA,OA	0.711111	-0.509607	0.274026
Os.11995.1.S1_at	4-hydroxyphenylpyruvate dioxygenase (EC 1.13.11.27) (4HPPD) (HPD) (HPPDase).	AA,OA	0.466842	-0.499837	0.64525
Os.12374.1.S1_at	Ethylene-responsive methionine synthase (Fragment).; Os12g0624000 Ethylene-responsive methionine synthase (Fragment).	AA,OA	0.62316	-0.498516	0.154444
Os.28397.1.S3_at	Phenylalanine ammonia-lyase (EC 4.3.1.5).	AA,OA	-0.759406	-0.496284	-0.173746
Os.12414.1.S1_at	3-dehydroquinate synthase domain containing protein.	AA,OA	0.666264	-0.49594	0.310619
Os.13521.1.S1_at	Ribosomal protein S6 kinase.	AA,OA	-0.764236	-0.484822	0.326296	1
Os.28397.1.S1_at	Phenylalanine ammonia-lyase (EC 4.3.1.5).	AA,OA	-0.229522	-0.484505	-0.393853
Os.12645.1.S1_at	Protein kinase 3.	AA,OA	0.218909	-0.482006	0.828343
Os.6122.1.S1_at	Peptidase M20 family protein.	AA,OA	0.842329	-0.477329	0.14595
Os.4756.1.S1_at	Nitrilase/cyanide hydratase and apolipoprotein N-acyltransferase domain containing protein.	AA,OA	-0.504401	-0.474832	0.382677	1
Os.52050.1.S1_at	2OG-Fe(II) oxygenase domain containing protein.	AA,OA	-0.844599	-0.462247	-0.165204
Os.6789.1.S1_at	Hydroxymethylglutaryl coenzyme A synthase.	AA,OA	-0.221421	-0.455622	-0.51167
Os.4919.1.S1_at	Amino acid/polyamine transporter II family protein.	AA,OA	-0.189702	-0.455114	0.828014
Os.7972.1.S2_at	S-adenosylmethionine decarboxylase family protein.	AA,OA	-0.844995	-0.448562	0.152804
Os.56273.1.S1_at	Shikimate kinase domain containing protein.	AA,OA	-0.848649	-0.442795	-0.276761
Os.12374.1.S1_a_at	Ethylene-responsive methionine synthase (Fragment).; Os12g0624000 Ethylene-responsive methionine synthase (Fragment).	AA,OA	0.716929	-0.43372	0.218082
Os.12374.2.S1_x_at	Ethylene-responsive methionine synthase (Fragment).	AA,OA	0.734166	-0.426812	0.204736
Os.8240.1.S1_at	Adenosylhomocysteinase (EC 3.3.1.1) (S-adenosyl-L-homocysteine hydrolase) (AdoHcyase).	AA,OA	0.804133	-0.4248	0.244699
Os.27850.1.S1_at	Lysyl-tRNA synthetase (EC 6.1.1.6) (Lysine--tRNA ligase) (LysRS).	AA,OA	0.804814	-0.413665	0.0217196
Os.49526.1.S1_a_at	Conserved hypothetical protein.	AA,OA	0.78155	-0.413564	-0.381105
Os.7114.1.S1_s_at	Anthranilate synthase alpha 2 subunit.	AA,OA	-0.671165	-0.41313	-0.470105
Os.8825.1.S1_a_at	Amino acid permease subfamily protein.	AA,OA	-0.628184	-0.411077	0.605746	1
Os.28397.1.S2_x_at	Phenylalanine ammonia-lyase (EC 4.3.1.5).	AA,OA	-0.799334	-0.376164	-0.217567
Os.3394.1.S1_at	Histidyl-tRNA synthetase, class IIa family protein.	AA,OA	0.91124	-0.368682	0.064235
Os.6876.1.S1_at	Anthranilate synthase beta subunit (EC 4.1.3.27) (At1g25220).	AA,OA	-0.809866	-0.36025	-0.259578
Os.1310.1.S1_a_at	Protein kinase domain containing protein.; Os12g0113500 SOS2-like protein kinase PKS2 (AT5g07070/T28J14_10) (CBL-interacting protein kinase 10).	AA,OA	-0.639472	-0.35769	0.246022
Os.38065.1.S1_at	Alanyl-transfer RNA synthetase family protein.	AA,OA	0.767305	-0.357097	-0.339536
Os.36162.1.S1_s_at	Amino acid/polyamine transporter II family protein.	AA,OA	-0.538555	-0.355061	0.165121
Os.10151.1.S1_at	Serine hydroxymethyltransferase (EC 2.1.2.1) (Serine methylase) (Glycine hydroxymethyltransferase) (SHMT).	AA,OA	0.553571	-0.351112	0.205095
Os.12634.1.S1_at	LysM domain-containing receptor-like kinase 3.	AA,OA	-0.431633	-0.335366	0.0277139
Os.9330.1.S1_x_at	Phenylalanine ammonia-lyase (EC 4.3.1.5).	AA,OA	-0.498472	-0.317017	-0.41931
Os.7075.1.S1_at	Phospho-2-dehydro-3-deoxyheptonate aldolase 1, chloroplast precursor (EC 2.5.1.54) (Phospho-2-keto-3-deoxyheptonate aldolase 1) (DAHP synthetase 1) (3-deoxy-D-arabino-heptulosonate 7-phosphate synthase 1).	AA,OA	0.496886	-0.308972	-0.213107
Os.4772.1.S1_at	Mitochondrial aspartate aminotransferase precursor (EC 2.6.1.1).	AA,OA	0.895974	-0.300146	0.0135786
OsAffx.26387.1.S1_at	ARM repeat fold domain containing protein.	AA,OA	-0.177863	-0.290097	0.698726
Os.12716.1.S1_a_at	Aspartyl-tRNA synthetase (EC 6.1.1.12) (Aspartate--tRNA ligase) (AspRS).	AA,OA	0.925863	-0.288928	-0.00160632
Os.27195.1.S1_at	Protein of unknown function DUF299 family protein.; Os07g0530700 Conserved hypothetical protein.	AA,OA	-0.871504	-0.284266	-0.0597919
Os.5385.1.S1_at	Calcium-dependent protein kinase.	AA,OA	0.650263	-0.282966	-0.0144207
Os.52150.1.S1_x_at	Glutamate dehydrogenase 2 (EC 1.4.1.3) (GDH 2).	AA,OA	-0.830082	-0.282532	-0.331211
Os.4198.1.S1_x_at	Caffeoyl-CoA O-methyltransferase 5 (EC 2.1.1.104) (Trans-caffeoyl-CoA 3-O-methyltransferase 5) (CCoAMT-5) (CCoAOMT-5).	AA,OA	-0.0959034	-0.268861	0.779879
Os.11405.1.S1_at	Argininosuccinate synthase (EC 6.3.4.5) (Citrulline--aspartate ligase) (Fragment).	AA,OA	0.738272	-0.267875	-0.478042
Os.5433.1.S1_at	Neutral leucine aminopeptidase preprotein precursor (EC 3.4.11.1).	AA,OA	0.929966	-0.249884	0.202446
Os.10261.1.S1_at	Tyrosyl-tRNA synthetase, class Ib family protein.	AA,OA	0.928054	-0.247269	0.0260078
Os.15669.1.S1_at	GMP synthetase.	AA,OA	0.893821	-0.238667	-0.0242312
Os.11814.1.S1_at	Anthranilate synthase beta subunit (EC 4.1.3.27) (At1g25220).	AA,OA	0.94677	-0.233263	-0.168657
Os.10389.1.S1_at	Aspartate-semialdehyde dehydrogenase (EC 1.2.1.11) (Fragment).	AA,OA	0.554899	-0.232483	0.0243769
Os.47761.1.S1_at	Glutamate decarboxylase isozyme 3 (EC 4.1.1.15).	AA,OA	-0.733973	-0.228415	-0.542252
Os.8295.1.S1_at	Adenylosuccinate synthetase (EC 6.3.4.4) (IMP--aspartate ligase) (AdSS) (AMPSase).	AA,OA	0.956307	-0.228368	-0.0122191
Os.406.1.S1_a_at	MAP kinase 1 (MAP kinase MAPK5a).	AA,OA	-0.905186	-0.223985	-0.122652
Os.7972.1.S1_at	S-adenosylmethionine decarboxylase family protein.	AA,OA	-0.939712	-0.221151	0.144206
Os.49411.1.S1_at		AA,OA	-0.845298	-0.220571	0.362146	1
OsAffx.13440.1.S1_at	Threonine deaminase.	AA,OA	-0.864632	-0.211319	0.287071	1
Os.9266.1.S1_at	Thylakoid-bound ascorbate peroxidase (EC 1.11.1.11) (Fragment).	AA,OA	0.921531	-0.203888	0.237226
Os.7646.1.S1_a_at	1-aminocyclopropane-1-carboxylate synthase family protein.	AA,OA	0.692347	-0.198855	0.479822
Os.34107.1.S1_at	Glutamyl-tRNA synthetase.	AA,OA	0.930302	-0.196895	0.0810194
OsAffx.12442.1.S1_at	Phosphoenolpyruvate carboxylase kinase.	AA,OA	-0.924184	-0.195903	0.0425536
Os.6087.1.S1_at	Choline/ethanolamine kinase family protein.	AA,OA	-0.946631	-0.190801	-0.00026307
Os.53349.1.S1_at	Calcium-dependent protein kinase 2.	AA,OA	-0.826425	-0.190323	-0.10076
Os.10082.1.S1_at	NAD-dependent epimerase/dehydratase family protein.	AA,OA	0.916915	-0.188695	-0.0397098
Os.8544.1.S1_at	Cinnamoyl-CoA reductase.	AA,OA	0.834877	-0.180215	-0.447965
Os.10973.1.S1_at	Asparaginyl-tRNA synthetase, cytoplasmic 1 (EC 6.1.1.22) (Asparagine-- tRNA ligase 1) (AsnRS 1).	AA,OA	0.956925	-0.178825	-0.0390987
Os.4555.1.S1_at	Protein kinase domain containing protein.	AA,OA	-0.938163	-0.177525	-0.191821
Os.2885.1.S1_at	Enoyl-CoA hydratase/isomerase domain containing protein.	AA,OA	0.945623	-0.174057	-0.140096
Os.49187.1.S1_at	Glycosyl transferase, family 3 domain containing protein.	AA,OA	0.85312	-0.173351	-0.0308943
Os.11202.1.S1_at	Caffeic acid 3-O-methyltransferase (EC 2.1.1.68) (S-adenosysl-L- methionine:caffeic acid 3-O-methyltransferase) (COMT) (CAOMT).	AA,OA	0.689231	-0.162462	-0.0460541
Os.12948.1.S1_at	Cinnamoyl-CoA reductase (EC 1.2.1.44).	AA,OA	-0.806816	-0.159144	0.360835	1
Os.47768.1.S1_at	Acyl carrier protein-like family protein.	AA,OA	0.809162	-0.148631	0.118587
Os.7909.1.S1_at	Glutamine synthetase shoot isozyme (EC 6.3.1.2) (Glutamate--ammonia ligase) (Clone lambda-GS28).	AA,OA	0.730188	-0.145347	-0.290142
Os.11622.1.S1_at	Homogentisate 1,2-dioxygenase (EC 1.13.11.5) (Homogentisicase) (Homogentisate oxygenase) (Homogentisic acid oxidase).	AA,OA	-0.59563	-0.140105	0.634804	1
Os.37872.1.S1_at	Protein kinase domain containing protein.; Os06g0181100 Octicosapeptide/Phox/Bem1p domain containing protein.	AA,OA	-0.784124	-0.133409	0.543299	1
Os.22668.1.A1_at	Dihydrodipicolinate reductase family protein.; Os03g0245200 Protein of unknown function DUF1210 family protein.	AA,OA	0.919748	-0.111462	0.159139
Os.15306.1.S1_a_at	Betaine-aldehyde dehydrogenase (EC 1.2.1.8) (BADH).	AA,OA	0.75455	-0.0933117	-0.629645
Os.24773.1.S1_at	Uridylate kinase (EC 2.7.4.-) (UK) (Uridine monophosphate kinase) (UMP kinase).	AA,OA	-0.968426	-0.087141	-0.09286
Os.282.2.S1_a_at	TPR-like domain containing protein.; Os04g0584600 Calcium dependent protein kinase.	AA,OA	-0.98332	-0.0766213	-0.109398
Os.11068.3.S1_at	Serine/threonine-protein kinase AtPK19 (EC 2.7.1.37) (Ribosomal- protein S6 kinase homolog).; Os07g0681000 Eukaryotic translation initiation factor 2 beta subunit (eIF-2-beta) (P38).	AA,OA	-0.932951	-0.072111	-0.271044
Os.9175.1.S1_at	Threonine synthase, chloroplast precursor (EC 4.2.3.1) (TS).	AA,OA	0.938578	-0.0643721	-0.17901
Os.11516.1.S1_s_at	D-3-phosphoglycerate dehydrogenase, chloroplast precursor (EC 1.1.1.95) (3-PGDH).	AA,OA	0.930599	-0.0619179	-0.24641
Os.15797.1.S1_at	Hypothetical protein.	AA,OA	-0.92758	-0.0591263	-0.175963
Os.46028.1.S1_at	Arginyl-tRNA synthetase, class Ic family protein.	AA,OA	-0.40007	-0.0578091	0.807389	1
Os.282.1.S1_a_at	TPR-like domain containing protein.; Os04g0584600 Calcium dependent protein kinase.	AA,OA	-0.973586	-0.0577184	-0.0300394
Os.5420.1.S1_at	Serine hydroxymethyltransferase (EC 2.1.2.1) (Serine methylase) (Glycine hydroxymethyltransferase) (SHMT).	AA,OA	-0.794603	-0.0467381	0.514792	1
Os.18547.1.S1_at	Plastidic aspartate aminotransferase.	AA,OA	0.782416	-0.0301156	-0.529473
Os.3282.2.S1_x_at	Branched-chain-amino-acid aminotransferase 3, chloroplast precursor (EC 2.6.1.42) (Atbcat-3).	AA,OA	0.953143	-0.0295059	-0.220507
Os.51228.3.S1_x_at	Dihydrodipicolinate reductase family protein.; Os03g0245200 Protein of unknown function DUF1210 family protein.	AA,OA	0.748201	-0.0288374	0.576415
Os.6117.1.S1_at	ETO1-like protein 1 (Ethylene overproducer 1-like protein 1).	AA,OA	-0.936815	-0.0248084	-0.262426
Os.15143.1.S1_at	N-myristoyltransferase 1 (N-myristoyltransferase-like protein).	AA,OA	0.766537	-0.0221235	0.505873
Os.26927.1.S1_at	CBL-interacting protein kinase 1.	AA,OA	-0.655197	-0.0219019	0.713241	1
Os.8963.1.S1_at	Ser Thr specific protein kinase-like protein.	AA,OA	0.721618	-0.0218061	-0.404662
Os.14385.1.S1_at	Acyl carrier protein, mitochondrial precursor (ACP) (NADH-ubiquinone oxidoreductase 9.6 kDa subunit) (MtACP-1).	AA,OA	0.950733	-0.0184314	-0.0975474
Os.8020.1.S1_at	4-coumarate--CoA ligase 1 (EC 6.2.1.12) (4CL 1) (4-coumaroyl-CoA synthase 1) (Clone 4CL14) (Fragment).	AA,OA	-0.723252	-0.0124276	-0.486298
Os.7913.1.S1_a_at	MAP kinase homolog.	AA,OA	-0.722157	-0.00849795	0.148597
Os.3282.3.S1_x_at	Aminotransferase, class IV family protein.; Os05g0558400 Branched-chain-amino-acid aminotransferase 3, chloroplast precursor (EC 2.6.1.42) (Atbcat-3).	AA,OA	0.922263	-0.00519665	-0.321723
Os.49680.1.S1_at	Phytosulfokine receptor precursor (EC 2.7.1.37) (Phytosulfokine LRR receptor kinase).	AA,OA	0.43498	-0.00424413	0.721753
Os.6239.1.S1_at	Monodehydroascorbate reductase (EC 1.6.5.4) (MDAR) (Ascorbate free radical reductase) (AFR reductase).	AA,OA	0.980587	-0.00358189	0.128897
Os.4716.1.S1_at	Dihydrodipicolinate reductase family protein.	AA,OA	0.97819	0.00124662	-0.00509133
Os.49819.1.S1_at	Receptor kinase-like protein.	AA,OA	-0.80618	0.00431394	0.52483	1
Os.46609.1.S1_x_at	Protein kinase domain containing protein.	AA,OA	-0.672034	0.00523723	0.642562	1
Os.9468.1.S1_at	Protein kinase domain containing protein.; Os12g0608600 Thiosulfate sulfurtransferase (EC 2.8.1.1) (Mercaptopyruvate sulfurtransferase Mst2/Rdh2) (EC 2.8.1.2).	AA,OA	0.950772	0.0142246	0.140216
OsAffx.23435.1.S1_at	Protein kinase domain containing protein.	AA,OA	-0.964728	0.0213056	0.0443369
Os.10355.1.S1_x_at	Amino acid/polyamine transporter II family protein.	AA,OA	-0.716125	0.0227165	-0.353693
OsAffx.14110.1.S1_s_at	Uridylate kinase (EC 2.7.4.-) (UK) (Uridine monophosphate kinase) (UMP kinase).	AA,OA	-0.970929	0.0245029	0.0178431
Os.1984.1.S1_at	Methylmalonate-semialdehyde dehydrogenase [acylating], mitochondrial precursor (EC 1.2.1.27) (MMSDH).	AA,OA	0.621099	0.0269959	0.303635
Os.9654.2.S1_x_at	T-complex 11 family protein.	AA,OA	0.850224	0.0298393	-0.27357
Os.10852.1.S1_s_at	Carbamoyl-phosphate synthase small chain (EC 6.3.5.5) (Carbamoyl- phosphate synthetase glutamine chain).	AA,OA	0.841598	0.031216	0.455384
Os.4905.4.S1_a_at	Peptidase M20 family protein.	AA,OA	0.519737	0.0313895	0.717537
Os.27054.1.S1_at	Adenylosuccinate synthetase, chloroplast precursor (EC 6.3.4.4) (IMP-- aspartate ligase) (AdSS) (AMPSase).	AA,OA	0.886699	0.0373396	0.0834115
Os.4639.1.S1_at	Aspartate carbamoyltransferase (EC 2.1.3.2) (Fragment).	AA,OA	0.950451	0.0429725	0.244065
Os.5102.1.S1_x_at	EDR1.	AA,OA	-0.953128	0.0431094	-0.030207
Os.27430.1.S1_at		AA,OA	-0.0446283	0.046478	-0.877135
Os.7304.1.S1_at	Protein kinase.	AA,OA	0.51938	0.046918	0.78289
Os.57132.1.S1_at	Cysteine synthase (EC 4.2.99.8).	AA,OA	-0.404346	0.0529809	0.826015	1
Os.49684.1.S1_x_at	Pyrroline-5-carboxylate reductase (EC 1.5.1.2) (P5CR) (P5C reductase).	AA,OA	0.945924	0.0561001	-0.183257
Os.11335.3.S1_x_at	Serine acetyltransferase.	AA,OA	-0.924859	0.0594343	-0.198906
Os.16318.1.S1_at	Serine hydroxymethyltransferase (EC 2.1.2.1) (Serine methylase) (Glycine hydroxymethyltransferase) (SHMT).	AA,OA	0.958953	0.0632961	-0.193074
Os.12105.1.S1_a_at	Protein kinase domain containing protein.	AA,OA	-0.934455	0.0724816	-0.102719
Os.34459.1.S1_at	Acireductone dioxygenase, ARD family protein.	AA,OA	0.829978	0.0758098	0.457212
Os.4665.1.S1_at	Aminotransferase, class I and II domain containing protein.	AA,OA	0.914083	0.0802767	-0.223561
Os.38774.1.S1_s_at	Cytidylyltransferase domain containing protein.; Os11g0123400 Cytidylyltransferase domain containing protein.	AA,OA	0.50201	0.0836155	0.788912
Os.11626.1.S1_at	Protein kinase domain containing protein.	AA,OA	-0.87938	0.0844671	0.385914	1
Os.28192.1.S1_at	Cationic amino acid transporter-like protein.	AA,OA	-0.846452	0.0914465	-0.12747
Os.52329.1.S1_at	Holocarboxylase synthetase 2 (Holocarboxylase synthetase hcs2.b).; Os02g0167100 3-mercaptopyruvate sulfurtransferase precursor (EC 2.8.1.1).	AA,OA	0.436153	0.0987357	0.228391
Os.5784.1.S1_at		AA,OA	0.668201	0.109572	-0.486133
Os.26938.1.A1_at	Protein kinase domain containing protein.	AA,OA	0.0117461	0.11226	-0.841351
Os.27606.1.S1_at	Aspartate kinase precursor (EC 2.7.2.4).	AA,OA	0.930469	0.123207	0.0689148
Os.12641.1.S1_s_at	Calcium dependent protein kinase.	AA,OA	-0.965182	0.145877	-0.0704991
Os.12261.1.S1_a_at	CIPK-like protein.	AA,OA	-0.812987	0.147555	-0.133899
OsAffx.14786.1.S1_s_at	Glyoxalase I (EC 4.4.1.5).	AA,OA	0.928664	0.163528	0.0760424
Os.16087.1.S1_at	Histidinol-phosphate aminotransferase, chloroplast precursor (EC 2.6.1.9) (Imidazole acetol-phosphate transaminase).	AA,OA	0.891931	0.171044	0.267485
Os.27540.2.S1_x_at	Histidine biosynthesis trifunctional protein [Includes: Phosphoribosyl-AMP cyclohydrolase (EC 3.5.4.19)	AA,OA	0.803907	0.175205	-0.403598
Os.46662.2.S1_s_at	Protein kinase domain containing protein.; Os11g0470500 Protein of unknown function DUF26 domain containing protein.; Os11g0470200 Protein kinase domain containing protein.	AA,OA	-0.208882	0.185134	-0.875976
Os.32445.2.S1_x_at	Protein kinase domain containing protein.	AA,OA	-0.960843	0.188223	-0.0694716
Os.26674.1.S1_at	Short-chain alcohol dehydrogenase.	AA,OA	0.868249	0.189173	-0.0335762
Os.5431.1.S1_at	Conserved hypothetical protein.	AA,OA	-0.689375	0.194373	0.284126	1
Os.34624.1.S1_at	Conserved hypothetical protein.	AA,OA	-0.64769	0.197654	-0.454068
Os.9497.1.S1_at	Homoserine dehydrogenase-like protein.; Os11g0128800 Homoserine dehydrogenase domain containing protein.	AA,OA	0.80394	0.200688	-0.05302
Os.7295.1.S1_at	VICTORIN binding protein (Fragment).	AA,OA	0.511423	0.214588	-0.136899
Os.8785.1.S1_at	Amino acid-binding ACT domain containing protein.	AA,OA	-0.171816	0.233421	0.77202
Os.9466.1.S1_a_at	Glutathione S-transferase GST 18 (EC 2.5.1.18).	AA,OA	0.785656	0.23476	-0.345124
Os.12706.1.S1_at	Glutathione dependent dehydroascorbate reductase precursor (EC 1.8.5.1) (Dehydroascorbate reductase) (Fragment).	AA,OA	0.91543	0.243546	-0.260067
Os.33613.1.S1_at	Resistance protein candidate (Fragment).; Os01g0155600 Splicing factor RSZ33.	AA,OA	-0.371344	0.254753	-0.41167
Os.15249.1.S1_at	Ku domain containing protein.; Os03g0856300 Acyl carrier protein, chloroplast precursor (ACP) (ACP09) (Clone 22C01).	AA,OA	0.681253	0.256514	-0.0716448
Os.15398.1.S1_at	AMP-dependent synthetase and ligase domain containing protein.	AA,OA	0.388028	0.278705	-0.715945
Os.53877.1.S1_x_at	Seryl-tRNA synthetase, class IIa family protein.	AA,OA	0.926533	0.293249	-0.043059
Os.12724.1.S1_a_at	Glutamate decarboxylase (EC 4.1.1.15).	AA,OA	-0.464228	0.302242	0.386325	1
Os.11630.1.S1_at	Uridylate kinase (EC 2.7.4.-) (UK) (Uridine monophosphate kinase) (UMP kinase).	AA,OA	0.500099	0.312201	0.758739
Os.15736.1.S1_at	HSP20-like chaperone domain containing protein.	AA,OA	0.742542	0.317028	-0.187463
Os.49675.1.S1_at	Novel serine/threonine protein kinase (CBL-interacting protein kinase 15) (SOS2-like protein kinase PKS3).	AA,OA	-0.403752	0.342426	0.680028	1
Os.7017.1.S1_at	EGF-like calcium-binding domain containing protein.	AA,OA	0.281559	0.348117	0.547391
Os.45531.1.S1_at	Protein kinase family protein.	AA,OA	-0.193144	0.378165	-0.742301
Os.1411.1.S1_at	CBL-interacting protein kinase 2.	AA,OA	0.867722	0.385152	0.0334978
Os.34624.2.S1_s_at	Conserved hypothetical protein.	AA,OA	-0.656235	0.39932	-0.409345
OsAffx.1916.1.S1_s_at	Hypothetical protein.	AA,OA	0.856583	0.411762	-0.228478
Os.27772.1.S1_x_at	Mitochondrial substrate carrier family protein.; Os12g0533700 Phenylalanyl-tRNA synthetase, class IIc family protein.	AA,OA	0.818947	0.41327	-0.121427
Os.7745.1.S1_at	Exoglucanase precursor.	AA,OA	0.573353	0.414281	-0.265235
Os.4761.1.S1_at	Ketol-acid reductoisomerase, chloroplast precursor (EC 1.1.1.86) (Acetohydroxy-acid reductoisomerase) (Alpha-keto-beta-hydroxylacil reductoisomerase).	AA,OA	0.77614	0.427633	-0.328072
OsAffx.13041.1.S1_x_at		AA,OA	0.335935	0.428274	-0.471811
Os.4377.1.S1_at	4-coumarate--CoA ligase 2 (EC 6.2.1.12) (4CL 2) (4-coumaroyl-CoA synthase 2).	AA,OA	-0.342439	0.447609	-0.0774167
Os.32267.1.S1_at	LpimPth4.	AA,OA	-0.797166	0.44923	-0.306405
Os.27092.1.S1_at	Protein kinase domain containing protein.	AA,OA	-0.451336	0.449788	-0.440534
Os.15135.1.S1_at	Systemin receptor SR160 precursor (EC 2.7.1.37) (Brassinosteroid LRR receptor kinase).	AA,OA	-0.805895	0.458117	0.00614676
Os.6173.2.S1_x_at	Cysteine synthase, mitochondrial precursor (EC 2.5.1.47) (O- acetylserine sulfhydrylase) (O-acetylserine (Thiol)-lyase) (CSase C) (CS-C) (OAS-TL C) (AtCS-C).	AA,OA	0.50633	0.460023	0.533117
Os.14456.1.S1_at	Tryptophanyl-tRNA synthetase (Fragment).	AA,OA	0.779052	0.463857	-0.297407
Os.48975.1.S1_at	Protein kinase domain containing protein.	AA,OA	-0.795756	0.464799	-0.138608
Os.28110.1.S1_x_at	L-asparaginase (L-asparagine amidohydrolase).	AA,OA	0.38821	0.477591	-0.292145
Os.51552.1.S1_at		AA,OA	0.256963	0.48242	0.766682
Os.14330.1.S1_at	Dehydroascorbate reductase.	AA,OA	0.769257	0.504494	0.172499
Os.11002.1.S1_at	Dihydroneopterin aldolase.	AA,OA	0.574357	0.506456	-0.3999
Os.32736.1.S1_at	Fatty acid hydroxylase domain containing protein.	AA,OA	-0.604909	0.512454	0.0198189
Os.14381.2.S1_x_at	Octicosapeptide/Phox/Bem1p domain containing protein.	AA,OA	-0.207258	0.512741	-0.54279
Os.46852.1.S1_at	Cyclin, N-terminal domain containing protein.	AA,OA	-0.764332	0.516639	0.0458914
Os.14381.1.S1_a_at	Octicosapeptide/Phox/Bem1p domain containing protein.	AA,OA	-0.23572	0.523991	-0.536475
Os.23458.1.A1_x_at	Amino acid-binding ACT domain containing protein.	AA,OA	-0.727886	0.525782	0.212551
Os.47726.1.S1_at	Acyl carrier protein I, chloroplast precursor (ACP I).	AA,OA	0.791189	0.529915	0.0551842
Os.47876.1.A1_x_at	Cysteine synthase, mitochondrial precursor (EC 2.5.1.47) (O- acetylserine sulfhydrylase) (O-acetylserine (Thiol)-lyase) (CSase C) (CS-C) (OAS-TL C) (AtCS-C).	AA,OA	0.457281	0.551006	0.512123
Os.50896.1.S1_at	Amino acid carrier.	AA,OA	-0.762064	0.558467	-0.160746
Os.35778.1.S1_at	Tyrosine decarboxylase 1 (EC 4.1.1.25) (ELI5) (Fragment).	AA,OA	0.714042	0.562179	-0.0946946
Os.34273.2.S1_x_at	Amino acid/polyamine transporter I family protein.	AA,OA	0.440654	0.563397	0.214169
Os.38046.1.S1_s_at	Phosphatidylinositol-4-phosphate 5-kinase family protein.	AA,OA	-0.76539	0.577195	0.0924849
Os.30724.1.S1_at	Conserved hypothetical protein.; Os02g0754700 Histidyl-tRNA synthetase (EC 6.1.1.21).	AA,OA	0.579295	0.588982	-0.118117
Os.13225.1.S1_a_at	Haloacid dehalogenase-like hydrolase domain containing protein.; Os01g0101300 Conserved hypothetical protein.	AA,OA	0.782513	0.599652	-0.0221819
Os.11476.1.S1_at	ERECTA-like kinase 1.	AA,OA	-0.289568	0.607822	-0.0558774
Os.50062.1.S1_at	Protein kinase domain containing protein.	AA,OA	-0.0359619	0.622047	-0.234626
Os.7218.1.S1_at	Lipolytic enzyme, G-D-S-L family protein.; Os02g0101500 Hydroxypyruvate reductase (EC 1.1.1.29).	AA,OA	0.607806	0.625981	0.174544
Os.1215.1.S1_at	Glutamate decarboxylase (EC 4.1.1.15).	AA,OA	0.440525	0.630627	-0.41761
Os.9172.1.S1_x_at	Catalase isozyme A (EC 1.11.1.6) (CAT-A).	AA,OA	0.466061	0.642085	-0.527198
Os.50789.1.S1_x_at	Amino acid permease 6.	AA,OA	0.177988	0.655466	0.693188
Os.53306.1.S1_at	Ankyrin-kinase.	AA,OA	-0.451195	0.701576	-0.0423195
Os.9172.2.S1_x_at	Catalase isozyme A (EC 1.11.1.6) (CAT-A).	AA,OA	0.400248	0.710933	-0.505314
Os.11484.1.S1_at	Glutamyl-tRNA(Gln) amidotransferase B subunit family protein.	AA,OA	0.468339	0.717645	-0.359534
Os.14567.1.S1_at	Acetolactate synthase, small subunit family protein.	AA,OA	0.077972	0.741727	0.176233
Os.52960.1.S1_x_at	Amino acid/polyamine transporter I family protein.	AA,OA	-0.0649728	0.744883	0.503326
Os.3663.1.S1_at	CBL-interacting protein kinase 1.	AA,OA	-0.108113	0.765484	0.464915
Os.27943.1.S1_s_at	Phosphoethanolamine methyltransferase.	AA,OA	0.290295	0.769806	0.181007
Os.27164.1.A1_a_at	Asparaginyl-tRNA synthetase, chloroplast/mitochondrial precursor (EC 6.1.1.22) (Asparagine--tRNA ligase) (AsnRS).	AA,OA	0.0683972	0.777374	0.00888074
Os.28079.1.S1_x_at	Amino acid permease 6.	AA,OA	-0.0731759	0.783256	0.482291
Os.12638.1.S1_at	Protein kinase domain containing protein.	AA,OA	0.0377525	0.78563	0.208612
Os.12520.1.S1_a_at	Copper chaperone homolog CCH.	AA,OA	0.121052	0.791862	0.398523
Os.4417.1.S1_at	Bifunctional aspartokinase/homoserine dehydrogenase 2, chloroplast precursor (AK-HD 2) (AK-HSDH 2) [Includes: Aspartokinase (EC 2.7.2.4)	AA,OA	0.283142	0.803304	-0.0571398
Os.6156.1.S1_a_at	Homocysteine S-methyltransferase 2 (EC 2.1.1.10) (S- methylmethionine:homocysteine methyltransferase 2) (SMM:Hcy S- methyltransferase 2) (ZmHMT-2).	AA,OA	-0.369096	0.812047	-0.341058
Os.34273.1.S1_at	Amino acid/polyamine transporter I family protein.	AA,OA	0.286301	0.839596	0.176692
Os.7907.2.S1_x_at	Ferredoxin-dependent glutamate synthase, chloroplast (EC 1.4.7.1) (Fd- GOGAT).	AA,OA	0.116122	0.841045	0.453224
Os.8488.1.S1_s_at	Glycine decarboxylase complex H-protein.	AA,OA	0.468636	0.852061	0.0503325
Os.12679.1.A1_a_at	Nonphototropic hypocotyl protein 1 (EC 2.7.1.37) (Phototropin).	AA,OA	0.175779	0.8612	-0.334535
Os.12201.1.S1_at	1-aminocyclopropane-1-carboxylate oxidase 1 (EC 1.14.17.4) (ACC oxidase 1) (Ethylene-forming enzyme) (EFE).	AA,OA	-0.411276	0.869511	0.00223631
Os.7879.1.S1_at	Glutamine synthetase shoot isozyme, chloroplast precursor (EC 6.3.1.2) (Glutamate--ammonia ligase) (Clone lambda-GS31).	AA,OA	0.348646	0.884019	-0.0191609
Os.9685.1.S1_a_at	Cinnamoyl-CoA reductase.	AA,OA	0.333976	0.884842	0.0944382
Os.10113.1.S1_at	Aminotransferase 2.	AA,OA	-0.241181	0.90286	0.169536
Os.27638.1.S1_at	NADH dependent Glutamate Synthase precursor (EC 1.4.1.14).	AA,OA	-0.232474	0.908178	0.126976
Os.51220.1.S1_x_at		AA,OA	0.13893	0.922418	0.334015
Os.11824.1.S1_a_at	Alanine aminotransferase.	AA,OA	0.178863	0.930423	-0.0422578
Os.11824.1.S1_x_at	Alanine aminotransferase.	AA,OA	0.0992313	0.935283	0.127657
Os.2259.1.S1_at	Cysteine synthase (EC 4.2.99.8).	AA,OA	-0.0559868	0.936371	0.188424
Os.26815.1.S1_at	Thylakoid-bound ascorbate peroxidase.	AA,OA	-0.0503204	0.941162	-0.178383
Os.55804.1.S1_at	PREG-like protein.	AA,OA	0.158782	0.94232	0.180484
Os.275.1.S1_at	Leucine-rich repeat/receptor protein kinase precursor.	AA,OA	0.0747628	0.943715	0.103542
Os.9039.1.S1_at	Formamidase-like protein.	AA,OA	0.169633	0.945066	0.00787328
Os.12148.1.S1_at	Serine hydroxymethyltransferase, mitochondrial precursor (EC 2.1.2.1) (Serine methylase) (Glycine hydroxymethyltransferase) (SHMT).	AA,OA	0.00593078	0.951718	0.15458
Os.11637.1.S1_at	Indole-3-glycerol phosphate synthase, chloroplast precursor (EC 4.1.1.48) (IGPS).	AA,OA	0.0255876	0.952792	0.11926
Os.13926.1.S1_at	KI domain interacting kinase 1.	AA,OA,Sugar	-0.902547	-0.179864	-0.280281
Os.32503.1.S1_x_at	Protein kinase domain containing protein.	AA,OA,Sugar	-0.828282	-0.0778718	-0.0978533
Os.7932.1.S1_at	NAD-dependent epimerase/dehydratase family protein.	AA,OA,Sugar	-0.762898	0.160219	0.426068	1
Os.53673.1.S1_at	Mitochondrial aldehyde dehydrogenase ALDH2a.	AA,OA,Sugar	-0.633377	0.016	0.168108
Os.4154.1.S1_at	Mannose-1-phosphate guanyltransferase (EC 2.7.7.13) (ATP-mannose-1- phosphate guanylyltransferase) (GDP-mannose pyrophosphorylase) (NDP- hexose pyrophosphorylase).; Os08g0237200 Mannose-1-phosphate guanyltransferase (EC 2.7.7.13) (ATP-mannose-1- phosphate guanylyltransferase) (GDP-mannose pyrophosphorylase) (NDP- hexose pyrophosphorylase).	AA,OA,Sugar	-0.611166	0.55433	0.476051	1
Os.14081.1.S1_at	MAP3K delta-1 protein kinase (Fragment).	AA,OA,Sugar	-0.481985	0.236151	0.413553	1
Os.43951.1.S1_at	Mannose-1-phosphate guanyltransferase (EC 2.7.7.13) (ATP-mannose-1- phosphate guanylyltransferase) (GDP-mannose pyrophosphorylase) (NDP- hexose pyrophosphorylase).	AA,OA,Sugar	-0.471675	-0.205127	0.256263	1
Os.32819.1.S1_at	Protein kinase domain containing protein.	AA,OA,Sugar	-0.260511	-0.150987	0.81578
Os.54385.1.S1_at	Serine/threonine protein kinase family protein.	AA,OA,Sugar	0.103406	-0.5484	0.706176
Os.37621.3.S1_at	Aldehyde dehydrogenase family 7 member A1 (EC 1.2.1.3) (Antiquitin 1) (Matured fruit 60 kDa protein) (MF-60).	AA,OA,Sugar	0.182372	-0.548558	-0.329438
Os.1506.1.S1_at	S-locus glycoprotein family protein.; Os03g0221800 Leucine-rich repeat, cysteine-containing type containing protein.	AA,OA,Sugar	0.309944	0.863994	0.354572
Os.34512.1.S1_at	N/apple PAN domain containing protein.	AA,OA,Sugar	0.354973	0.110259	-0.356775
Os.313.1.S1_a_at	Tryptophan synthase alpha chain.	AA,OA,Sugar	0.488056	-0.732732	-0.440139
Os.27052.1.S1_at	2-oxoglutarate dehydrogenase, E1 component.	AA,OA,Sugar	0.50198	-0.833712	-0.0347306
Os.8361.1.S1_at	Tryptophan synthase, alpha chain domain containing protein.	AA,OA,Sugar	0.588289	0.426126	-0.516814
Os.8653.1.S1_at	Ferric leghemoglobin reductase.	AA,OA,Sugar	0.775286	-0.0273601	0.259644
Os.14079.1.S1_at	6-phosphogluconate dehydrogenase, NAD-binding domain containing protein.	AA,OA,Sugar	0.829414	-0.00135984	-0.00374998
Os.14234.1.S1_at	Glutathione reductase, cytosolic (EC 1.8.1.7) (GR) (GRase).	AA,OA,Sugar	0.86426	-0.435505	0.128345
Os.15087.1.S1_at	Delta-1-pyrroline-5-carboxylate dehydrogenase (EC 1.5.1.12).	AA,OA,Sugar	0.933003	-0.220311	-0.030839
Os.6899.1.S1_at	Glucose-6-phosphate dehydrogenase.	AA,Sugar	0.769096	-0.489633	-0.0712541
Os.372.1.S1_a_at	Pectin lyase-like family protein.	AA,Sugar	0.00551751	-0.734132	-0.409491
Os.52630.1.S1_at	PII protein.	AA,Sugar	0.82948	0.16247	-0.361546
Os.4179.1.S1_at		AA,Sugar	-0.218609	0.348938	0.402012
Os.50243.1.S1_at	Acyl-ACP thioesterase.	OA	-0.0432684	-0.879703	0.3615
Os.3416.1.S1_a_at	5-enolpyruvylshikimate-3-phosphate synthase (EC 2.5.1.19) (Fragment).	OA	0.296394	-0.867603	-0.0887814
Os.3416.2.S1_x_at		OA	0.281884	-0.859508	-0.205993
Os.47914.1.S1_at	Oxo-phytodienoic acid reductase (12-oxophytodienoic acid reductase).	OA	-0.0211751	-0.839386	0.116857
Os.9145.1.S1_at	NADP-malic enzyme.	OA	0.00458418	-0.806625	0.251674
Os.4707.1.S1_at	Arsenical pump membrane protein family protein.	OA	-0.392218	-0.802875	0.146329
Os.8778.1.S1_a_at	Oxo-phytodienoic acid reductase (12-oxophytodienoic acid reductase).	OA	-0.389807	-0.767477	0.0875405
Os.5499.3.S1_a_at	Succinate dehydrogenase iron-protein subunit (SDHB).	OA	0.421665	-0.740399	0.414397
Os.7513.1.S1_at	Acyl-CoA oxidase.	OA	0.13026	-0.738559	-0.164846
Os.4264.1.S1_at	Citrate synthase, mitochondrial precursor (EC 2.3.3.1).	OA	0.638203	-0.706929	0.184238
Os.15238.1.S1_at	Transcription factor HBP-1b(c38).	OA	-0.635469	-0.683556	-0.0140648
Os.32782.1.S1_at	Conserved hypothetical protein.; Os08g0544900 HMG-CoA synthase.	OA	0.254616	-0.648652	0.659142
Os.17891.1.S1_at	Chorismate synthase 1, chloroplast precursor (EC 4.2.3.5) (5- enolpyruvylshikimate-3-phosphate phospholyase 1).	OA	0.729385	-0.625677	-0.108205
Os.6082.1.S1_at	Galactose oxidase, central domain containing protein.	OA	0.761463	-0.6201	0.0593928
Os.14415.1.S1_a_at	Lipoxygenase (EC 1.13.11.12).	OA	-0.721227	-0.605898	0.196696
Os.2694.1.S1_at	EFA27 for EF hand, abscisic acid, 27kD.	OA	0.569397	-0.604256	-0.363673
Os.12993.1.S1_at	Acyl-CoA dehydrogenase, N-terminal domain containing protein.	OA	0.0597484	-0.578425	-0.64108
Os.57506.1.S1_at	Ent-kaurene oxidase (EC 1.14.13.78) (AtKO1) (Cytochrome P450 701A3).	OA	0.563769	-0.57393	-0.521677
Os.27856.1.S1_at	Acyl-CoA oxidase ACX3.	OA	0.723001	-0.558944	0.0239057
Os.11639.1.S1_at	Acyl-ACP thioesterase.	OA	-0.64149	-0.551647	0.295012	1
Os.22631.1.S1_a_at	Phospho-2-dehydro-3-deoxyheptonate aldolase 1, chloroplast precursor (EC 2.5.1.54) (Phospho-2-keto-3-deoxyheptonate aldolase 1) (DAHP synthetase 1) (3-deoxy-D-arabino-heptulosonate 7-phosphate synthase 1).	OA	-0.728826	-0.547586	-0.0115096
Os.6585.1.S1_at	(S)-2-hydroxy-acid oxidase, peroxisomal (EC 1.1.3.15) (Glycolate oxidase) (GOX) (Short chain alpha-hydroxy acid oxidase).	OA	0.673471	-0.515273	0.0236875
Os.9992.1.S1_a_at	3-hydroxyacyl-CoA dehydrogenase, NAD-binding domain containing protein.	OA	0.693502	-0.514763	0.207462
Os.9109.1.S1_a_at	Phosphoglycolate phosphatase precursor.	OA	0.772316	-0.496453	-0.0579564
Os.4892.1.S1_at	Aminotransferase, class IV family protein.	OA	-0.0901976	-0.475421	0.847806
Os.4416.1.S1_at	Lipoxygenase, chloroplast precursor (EC 1.13.11.12).	OA	-0.775578	-0.446914	0.0673548
Os.11914.1.S1_at	Oxo-phytodienoic acid reductase.	OA	-0.584605	-0.402534	0.569921	1
Os.22815.1.S1_at	3-oxoacyl-[acyl-carrier-protein] reductase (EC 1.1.1.100) (3-ketoacyl- acyl carrier protein reductase) (Fragments).	OA	0.872867	-0.390559	-0.176649
Os.27439.2.S1_at	Gibberellin 20-oxidase.	OA	0.294627	-0.383902	0.576502
Os.36104.1.S1_at	Glycerophosphoryl diester phosphodiesterase family protein.	OA	-0.87513	-0.367596	0.0907392
Os.54370.1.S1_at	Oxalate oxidase 1 (EC 1.2.3.4) (Germin).	OA	0.457834	-0.350636	-0.769023
Os.12826.1.S1_at	Thioredoxin H-type 5 (TRX-H-5).	OA	0.601965	-0.347211	0.600408
Os.14174.1.S1_at	Biotin synthase (EC 2.8.1.6) (Biotin synthetase).	OA	0.92152	-0.32863	0.0181698
Os.22694.2.S1_x_at	SNF1-related kinase complex anchoring protein SIP1.	OA	0.79162	-0.294029	0.499479
Os.27112.1.S1_at	NPR1-like protein.	OA	-0.871123	-0.272742	0.300201	1
Os.11570.1.S1_at	Glycerol-3-phosphate dehydrogenase-like protein (Fragment).	OA	-0.622265	-0.254008	-0.564742
Os.11570.1.S1_s_at	Glycerol-3-phosphate dehydrogenase-like protein (Fragment).	OA	-0.617627	-0.230597	-0.592284
Os.52260.1.S1_at	Syntaxin.	OA	-0.835464	-0.228246	-0.164812
Os.9680.1.S1_at	Cytosolic acetyl-CoA carboxylase.	OA	0.913792	-0.222505	0.258039
Os.35559.1.S1_at		OA	-0.820817	-0.211687	-0.400653
Os.30608.3.S1_x_at		OA	-0.100478	-0.20162	-0.942762
Os.30608.3.S1_at	2OG-Fe(II) oxygenase domain containing protein.	OA	-0.014435	-0.190828	-0.955831
Os.54940.1.S1_at	Isopenicillin N synthase family protein.	OA	-0.44371	-0.180456	0.826696	1
Os.11952.1.S1_at	Naringenin-chalcone synthase family protein.	OA	-0.899554	-0.174879	-0.306219
Os.27098.2.A1_s_at	NADH:flavin oxidoreductase/NADH oxidase family protein.	OA	0.141193	-0.172642	-0.882761
OsAffx.24166.1.S1_at	WRKY transcription factor 71 (Transcription factor WRKY09).	OA	-0.855485	-0.166099	-0.43642
Os.7403.1.S1_at	Thioredoxin family protein.	OA	0.902543	-0.164569	-0.000779576
Os.7310.1.S1_at	AMP-dependent synthetase and ligase domain containing protein.	OA	0.94125	-0.152628	-0.0434143
Os.1440.2.S1_x_at	Acyl-CoA dehydrogenase family protein.	OA	-0.783945	-0.149581	-0.239894
Os.2695.1.S1_at	Enoyl-[acyl-carrier-protein] reductase [NADH], chloroplast precursor (EC 1.3.1.9) (NADH-dependent enoyl-ACP reductase).	OA	0.685048	-0.136643	-0.333836
Os.10735.1.S1_at	Acyl carrier protein III, chloroplast precursor (ACP III).	OA	0.497215	-0.133692	-0.223328
Os.51035.1.S1_at	Diacylglycerol kinase 2 (At5g63770) (EC 2.7.1.107).	OA	-0.908648	-0.125572	-0.294165
OsAffx.13437.1.S1_at	Conserved hypothetical protein.	OA	-0.985398	-0.117595	0.030732
Os.7835.1.S1_a_at	Glyoxalase I family protein.	OA	0.937003	-0.111568	-0.171817
Os.5174.1.S1_at	4-coumarate-CoA ligase-like protein.	OA	-0.510011	-0.105445	0.656761	1
Os.4807.1.S1_at	Diacylglycerol kinase.	OA	-0.69362	-0.0972206	-0.67005
Os.48834.1.S1_at	Bile acid:sodium symporter family protein.	OA	0.951549	-0.0639638	-0.106974
Os.50836.1.S1_at	Lipase, class 3 family protein.	OA	0.85348	-0.0590707	0.354559
Os.21634.1.S1_at	Gibberellin 2-beta-dioxygenase (EC 1.14.11.13) (Gibberellin 2-beta- hydroxylase) (Gibberellin 2-oxidase) (GA 2-oxidase).	OA	-0.896132	-0.00930065	0.153489
OsAffx.26050.1.S1_at		OA	0.886244	0.0068293	0.0527861
Os.7644.1.S1_at	3-oxoacyl-[acyl-carrier-protein] synthase I, chloroplast precursor (EC 2.3.1.41) (Beta-ketoacyl-ACP synthase I) (KAS I).	OA	0.423153	0.0488173	-0.099276
OsAffx.32255.1.S1_x_at		OA	-0.719616	0.0553761	-0.622872
Os.9166.1.S1_a_at	Myb, DNA-binding domain containing protein.	OA	-0.973903	0.0623389	0.0248565
Os.11462.1.S1_at	Allene oxide cyclase precursor (EC 5.3.99.6) (Allene oxide cylase).	OA	0.635543	0.0754068	-0.338489
Os.4518.1.S1_a_at	Acyl-CoA-binding protein.	OA	0.872735	0.0941957	-0.130321
Os.4518.2.S1_x_at	Acyl-CoA-binding protein.	OA	0.882673	0.0996341	-0.137899
Os.1605.1.S1_at	Zeaxanthin epoxidase.	OA	0.813123	0.143187	0.41709
Os.420.1.S1_at	Thioredoxin H.	OA	0.902716	0.149375	0.259328
Os.11364.1.S1_at	Plastidic 2-oxoglutarate/malate transporter.	OA	0.698383	0.16813	0.431691
Os.30473.1.S1_at	Gibberellin 2-beta-dioxygenase (EC 1.14.11.13) (Gibberellin 2-beta- hydroxylase) (Gibberellin 2-oxidase) (GA 2-oxidase).	OA	-0.844369	0.18709	-0.457951
Os.15134.1.S1_at	Phosphatidate cytidylyltransferase family protein.	OA	0.885538	0.19261	0.200899
Os.12492.1.S1_at	NADP-malic enzyme.	OA	-0.835232	0.23266	-0.407646
Os.17380.4.A1_x_at	Conserved hypothetical protein.	OA	0.902629	0.234307	0.183247
Os.8266.1.A1_at	Allene oxide synthase (EC 4.2.1.92).	OA	-0.654244	0.25591	-0.223187
Os.26990.1.S1_at	Diacylglycerol kinase, catalytic region domain containing protein.	OA	-0.530785	0.275981	-0.613309
Os.17380.1.S1_x_at	Conserved hypothetical protein.	OA	0.860678	0.301084	0.274634
Os.8569.1.S1_at	Beta-ring hydroxylase (Fragment).	OA	-0.641769	0.314644	0.579146	1
Os.14139.1.S1_at	CBS domain containing protein.	OA	-0.160515	0.325894	-0.656284
Os.5901.1.S1_at	Conserved hypothetical protein.	OA	-0.901577	0.332244	-0.0185827
Os.50104.1.S1_at	Phospholipase D2.	OA	-0.467919	0.353317	-0.513661
Os.14427.1.S1_at	Protein prenyltransferase domain containing protein.; Os01g0783200 Diacylglycerol kinase.	OA	-0.725196	0.366067	-0.272474
OsAffx.2971.1.S1_at	Myb, DNA-binding domain containing protein.	OA	-0.80605	0.388646	0.153506
Os.1005.1.S1_at	1-deoxy-D-xylulose 5-phosphate reductoisomerase, chloroplast precursor (EC 1.1.1.267) (DXP reductoisomerase) (1-deoxyxylulose-5-phosphate reductoisomerase).	OA	0.612047	0.391138	0.470187
Os.14842.1.S1_at	Formate-tetrahydrofolate ligase, FTHFS family protein.	OA	0.744384	0.415713	-0.485599
Os.1344.1.S1_at	Lipase, class 3 family protein.	OA	-0.862153	0.465687	-0.128109
Os.1606.2.S1_a_at	OsTATC protein.	OA	0.656513	0.494508	0.391049
Os.9616.1.S1_at	Lipoxygenase (EC 1.13.11.12).	OA	0.489429	0.557306	0.588056
Os.28450.1.S1_at	Conserved hypothetical protein.	OA	0.278403	0.567046	0.499268
Os.47381.2.S1_at	3-oxoacyl-[acyl-carrier-protein] synthase I, chloroplast precursor (EC 2.3.1.41) (Beta-ketoacyl-ACP synthase I) (KAS I).	OA	0.493936	0.590442	-0.342503
Os.7669.1.S1_at	Naringenin-chalcone synthase family protein.	OA	0.363584	0.594393	-0.224049
Os.15600.1.S1_a_at	AMP-dependent synthetase and ligase domain containing protein.	OA	-0.211729	0.601174	0.621626
Os.47381.1.S1_x_at	3-oxoacyl-[acyl-carrier-protein] synthase I, chloroplast precursor (EC 2.3.1.41) (Beta-ketoacyl-ACP synthase I) (KAS I).	OA	0.494965	0.601395	-0.356287
Os.12390.1.S1_at	Acyl-CoA-binding protein (ACBP).	OA	0.623884	0.607986	0.160887
Os.15356.1.S1_at	Phosphatidate cytidylyltransferase (EC 2.7.7.41) (CDP-diglyceride synthetase) (CDP-diglyceride pyrophosphorylase) (CDP-diacylglycerol synthase) (CDS) (CTP:phosphatidate cytidylyltransferase) (CDP-DAG synthase) (CDP-DG synthetase).	OA	-0.571582	0.619852	0.373546	1
Os.17814.2.S1_x_at	Lactate/malate dehydrogenase family protein.	OA	0.681137	0.641606	0.0890546
Os.9782.1.S1_at	Mandelonitrile lyase-like protein.	OA	-0.135979	0.64982	-0.0065266
Os.5808.1.S1_at	Desaturase/cytochrome b5 protein.	OA	-0.339777	0.708761	0.389175	1
Os.7505.2.S1_at	1-D-deoxyxylulose 5-phosphate synthase.	OA	-0.207547	0.709172	-0.532185
Os.10829.1.S1_at	Delta-7-sterol-C5(6)-desaturase (EC 1.3.3.-) (Delta-7-C-5 sterol desaturase) (Delta7-sterol-C5-desaturase).	OA	-0.151742	0.714863	0.272742
Os.15829.1.S1_at	Plant lipoxygenase family protein.	OA	0.367967	0.764572	-0.458696
OsAffx.19111.1.S1_s_at	Acyl carrier protein (ACP) family protein.	OA	-0.34398	0.765685	0.388687	1
Os.2759.1.S1_s_at	Mitochondrial substrate carrier family protein.; Os10g0573800 Mitochondrial carnitine/acylcarnitine carrier-like protein (A BOUT DE SOUFFLE) (Carnitine/acylcarnitine translocase-like protein) (CAC-like protein).	OA	-0.344906	0.765931	0.48823	1
Os.10829.2.S1_x_at	Delta-7-sterol-C5(6)-desaturase (EC 1.3.3.-) (Delta-7-C-5 sterol desaturase) (Delta7-sterol-C5-desaturase).	OA	-0.129655	0.770486	0.281434
Os.19425.1.S1_at	Phosphatidylinositol-4-phosphate 5-kinase family protein.	OA	0.541775	0.775793	-0.026776
Os.27686.1.S1_at	Ferredoxin-thioredoxin reductase, variable chain (FTR-V) (Ferredoxin- thioredoxin reductase subunit A) (FTR-A).	OA	0.199898	0.800495	0.441143
Os.6334.1.S1_at	Isochorismate synthase 1, chloroplast precursor (EC 5.4.4.2) (IcsI) (Isochorismate mutase) (Salicylic acid induction deficient 2) (Sid2) (Enhanced disease susceptibility 16) (Eds16).	OA	-0.105044	0.831729	-0.447431
Os.10251.1.S1_at	Naringenin-chalcone synthase family protein.	OA	0.191579	0.837825	0.0591605
Os.49273.1.S1_at	Thioredoxin family protein.	OA	0.325832	0.838227	-0.235734
Os.10424.1.S1_at	Omega-6 desaturase.	OA	0.0347753	0.865471	0.0659016
Os.11573.2.A1_a_at	Ribulose-bisphosphate carboxylase activase (EC 6.3.4.-) (Fragments).	OA	-0.0770216	0.867943	0.266485
Os.38257.1.S1_x_at	Thioredoxin (TRX).	OA	0.264396	0.878368	0.221995
Os.12371.1.S1_at	4-nitrophenylphosphatase-like protein.	OA	-0.206166	0.879587	0.39021
Os.46288.1.A1_x_at	Thioredoxin (TRX).	OA	0.27538	0.883589	0.16699
Os.7873.1.S1_x_at	(S)-2-hydroxy-acid oxidase, peroxisomal (EC 1.1.3.15) (Glycolate oxidase) (GOX) (Short chain alpha-hydroxy acid oxidase).	OA	-0.117569	0.903524	0.347539
Os.7873.1.S1_at	(S)-2-hydroxy-acid oxidase, peroxisomal (EC 1.1.3.15) (Glycolate oxidase) (GOX) (Short chain alpha-hydroxy acid oxidase).	OA	-0.154155	0.911784	0.318974
Os.39038.1.A1_at	Ribulose-1,5-bisphosphate carboxylase/oxygenase small subunit (Fragment).	OA	-0.202207	0.928351	0.205853
Os.11114.1.S1_at	Acyl-[acyl-carrier-protein] desaturase, chloroplast precursor (EC 1.14.19.2) (Stearoyl-ACP desaturase) (Delta(9) stearoyl-acyl carrier protein desaturase).	OA	-0.184767	0.935906	0.22673
Os.9848.1.S1_at	Pyrophosphate-fructose-6-phosphate 1-phosphotransferase-like protein (Pyrophosphate-dependent phosphofructo-1-kinase-like protein).	OA, Sugar	-0.478378	-0.68819	0.317674	1
Os.1445.1.S1_at	Pyruvate decarboxylase isozyme 2 (EC 4.1.1.1) (PDC) (Fragment).	OA, Sugar	0.545315	-0.671383	-0.362847
Os.28109.1.S1_at	Pyruvate kinase family protein.	OA, Sugar	0.758427	-0.631781	-0.0877163
Os.12423.1.S1_at	Triosephosphate isomerase, cytosolic (EC 5.3.1.1) (TIM) (Triose- phosphate isomerase).	OA, Sugar	0.762813	-0.594826	0.142878
Os.12014.1.S1_s_at	Phosphofructokinase family protein.	OA, Sugar	0.630144	-0.552881	0.482661
Os.10454.1.S1_a_at	Phosphoenolpyruvate carboxylase 2 (EC 4.1.1.31) (PEPCase 2) (CP28).	OA, Sugar	0.203432	-0.540996	0.641008
Os.57475.1.S1_x_at	Glyceraldehyde-3-phosphate dehydrogenase, cytosolic 3 (EC 1.2.1.12).	OA, Sugar	0.592721	-0.538368	0.411792
Os.11960.1.S1_at	Alpha-galactosidase precursor (EC 3.2.1.22) (Melibiase) (Alpha-D- galactoside galactohydrolase).	OA, Sugar	0.562215	-0.464748	0.505589
Os.3293.1.S1_at	Hexokinase 1 (EC 2.7.1.1).; Os05g0522600 Leucine-rich repeat, plant specific containing protein.	OA, Sugar	0.697125	-0.463944	0.514612
Os.10991.1.S1_at	Pyrophosphate--fructose 6-phosphate 1-phosphotransferase beta subunit (EC 2.7.1.90) (PFP) (6-phosphofructokinase, pyrophosphate-dependent) (Pyrophosphate-dependent 6-phosphofructose-1-kinase) (PPi-PFK).	OA, Sugar	0.669699	-0.398014	0.0140313
Os.11606.1.S1_at	Pyruvate kinase family protein.	OA, Sugar	0.815017	-0.362219	0.329719
Os.48052.1.S1_at	NAD-dependent glyceraldehyde-3-phosphate dehydrogenase (EC 1.2.1.12) (Fragment).	OA, Sugar	0.92919	-0.306673	-0.179816
Os.5740.1.S1_at	Malate dehydrogenase precursor (EC 1.1.1.37).	OA, Sugar	0.897079	-0.293031	0.0149286
Os.48783.1.S1_at	Dihydrolipoamide S-acetyltransferase (AT3g25860/MPE11_1).	OA, Sugar	0.856273	-0.284131	-0.290007
Os.12168.2.S1_s_at	Glyceraldehyde-3-phosphate dehydrogenase (Fragment).	OA, Sugar	0.930844	-0.270911	0.174128
Os.11118.1.S1_at	Phosphoglycerate kinase, cytosolic (EC 2.7.2.3).	OA, Sugar	0.847261	-0.252062	-0.190227
Os.6425.1.S1_at	ATP citrate lyase beta (Fragment).	OA, Sugar	0.862127	-0.215037	0.318223
Os.15877.1.S1_at	6-phosphogluconate dehydrogenase.	OA, Sugar	0.510308	-0.141071	0.751609
Os.51926.1.S1_x_at		OA, Sugar	-0.931929	-0.124102	0.178721
Os.49945.1.S1_at	Beta-galactosidase (EC 3.2.1.23).	OA, Sugar	-0.573506	-0.0794281	0.76052	1
Os.28374.1.S1_at	Glyceraldehyde-3-phosphate dehydrogenase, cytosolic 3 (EC 1.2.1.12).	OA, Sugar	0.850749	-0.0560117	0.0235242
Os.9824.1.S2_at	Aldose reductase (EC 1.1.1.21) (AR) (Aldehyde reductase).	OA, Sugar	-0.926837	0.033711	0.270397	1
Os.12866.1.S1_at	Pyrophosphate--fructose 6-phosphate 1-phosphotransferase alpha subunit (EC 2.7.1.90) (PFP) (6-phosphofructokinase, pyrophosphate dependent) (Pyrophosphate-dependent 6-phosphofructose-1-kinase) (PPi-PFK).	OA, Sugar	0.587942	0.127675	-0.209221
Os.4697.1.S1_at	Glucose-6-phosphate isomerase, cytosolic B (EC 5.3.1.9) (GPI-B) (Phosphoglucose isomerase B) (PGI-B) (Phosphohexose isomerase B) (PHI- B).	OA, Sugar	0.844025	0.147511	-0.182163
Os.11139.1.S1_at	Malate dehydrogenase.	OA, Sugar	0.542109	0.148235	0.60363
Os.5894.1.S1_at	Phosphoglucomutase, cytoplasmic 2 (EC 5.4.2.2) (Glucose phosphomutase 2) (PGM 2).	OA, Sugar	0.88878	0.170189	-0.153591
Os.12528.1.S1_x_at	Pyruvate, phosphate dikinase, chloroplast precursor (EC 2.7.9.1) (Pyruvate, orthophosphate dikinase).	OA, Sugar	-0.772118	0.213131	0.0920156
OsAffx.23999.1.S1_x_at	Hexokinase.	OA, Sugar	-0.953839	0.249858	0.0195756
Os.12699.1.S1_at	Phosphoenolpyruvate carboxykinase [ATP] (EC 4.1.1.49) (PEP carboxykinase) (Phosphoenolpyruvate carboxylase) (PEPCK).	OA, Sugar	0.391558	0.272082	-0.453202
Os.46453.1.S1_a_at	Endonuclease/exonuclease/phosphatase family protein.	OA, Sugar	-0.276701	0.358795	0.658715	1
Os.8026.1.S1_at	ATP citrate lyase beta (Fragment).; Os11g0693800 Conserved hypothetical protein.	OA, Sugar	0.388195	0.379848	-0.168148
Os.5319.1.S1_at	Phosphoglucomutase/phosphomannomutase family protein.	OA, Sugar	0.199569	0.457353	0.370388
Os.9513.1.S2_a_at	Triosephosphate isomerase, chloroplast precursor (EC 5.3.1.1) (TIM) (Triose-phosphate isomerase).	OA, Sugar	0.828632	0.48861	-0.170146
Os.7805.1.S1_a_at	Alpha-galactosidase (EC 3.2.1.22).	OA, Sugar	-0.376903	0.512521	-0.553411
Os.11588.1.S1_at	Sorghum chloroplast CM3 malate dehydrogenase (NADP) (Fragment).; Os08g0562200 No apical meristem (NAM) protein domain containing protein.	OA, Sugar	0.762942	0.551022	0.175728
Os.10803.1.S2_at	Pyruvate decarboxylase isozyme 2 (EC 4.1.1.1) (PDC) (Fragment).	OA, Sugar	0.395064	0.572843	0.401966
Os.5654.1.S1_at	Phosphofructokinase family protein.	OA, Sugar	-0.0816392	0.716711	-0.55779
Os.3206.1.S1_at	Cellulose synthase.	OA, Sugar	-0.151294	0.766414	-0.317592
Os.4329.1.S1_at	Glyceraldehyde-3-phosphate dehydrogenase (EC 1.2.1.13) (Fragment).	OA, Sugar	0.163744	0.778929	0.568312
Os.28203.1.S1_a_at	GADPH (383 AA) (Fragment).	OA, Sugar	0.407208	0.779665	0.427806
Os.3408.1.A2_a_at	Fructose-1,6-bisphosphatase (EC 3.1.3.11) (Fragment).	OA, Sugar	-0.229598	0.793992	0.464883
Os.3408.1.A1_x_at	Fructose-1,6-bisphosphatase (EC 3.1.3.11) (Fragment).	OA, Sugar	-0.191037	0.817566	0.428482
Os.6053.1.S1_at	Vegetative cell wall protein gp1 precursor (Hydroxyproline-rich glycoprotein 1).	OA, Sugar	-0.148765	0.82543	-0.287672
Os.11756.1.S1_s_at	Fructose-1,6-bisphosphatase, chloroplast precursor (EC 3.1.3.11) (D- fructose-1,6-bisphosphate 1-phosphohydrolase) (FBPase).	OA, Sugar	0.100736	0.829411	0.477408
Os.27513.1.A1_a_at	Phosphoenolpyruvate-carboxylase (Fragment).	OA, Sugar	0.175433	0.836098	0.184669
Os.11756.1.S1_at	Fructose-1,6-bisphosphatase, chloroplast precursor (EC 3.1.3.11) (D- fructose-1,6-bisphosphate 1-phosphohydrolase) (FBPase).	OA, Sugar	0.110425	0.851378	0.466779
Os.7988.1.S1_s_at	Fructose-bisphosphate aldolase, chloroplast precursor (EC 4.1.2.13) (ALDP).	OA, Sugar	-0.114477	0.894082	0.36212
Os.28218.1.S1_x_at	Ribulose-1,5-bisphosphate carboxylase/oxygenase small subunit (Fragment).	OA, Sugar	0.0680621	0.903872	0.255905
Os.28218.1.S1_at	Ribulose-1,5-bisphosphate carboxylase/oxygenase small subunit (Fragment).	OA, Sugar	0.119441	0.933643	0.154715
Os.46386.1.S1_at	Fructose-bisphosphate aldolase, class-I family protein.	OA, Sugar	0.0562185	0.947173	0.252808
Os.9261.1.A1_at	3-phosphoglycerate kinase (Fragment).	OA, Sugar	0.137847	0.955161	0.0354365
Os.316.1.S1_at	Monosaccharide transporter 3.; Os07g0106100 Leucine-rich repeat, typical subtype containing protein.	Sugar	0.229666	-0.937358	0.186354
Os.50492.1.S1_at	UDP-glucose 4-epimerase (EC 5.1.3.2) (Galactowaldenase) (UDP-galactose 4-epimerase).	Sugar	0.114847	-0.902245	0.315875
Os.6168.1.S1_at	Neutral alpha-glucosidase AB precursor (EC 3.2.1.84) (Glucosidase II alpha subunit) (Alpha glucosidase 2). Splice isoform 3.	Sugar	0.100283	-0.901056	0.249435
Os.5016.1.S1_at	UDP-glucose 6-dehydrogenase (EC 1.1.1.22) (UDP-Glc dehydrogenase) (UDP-GlcDH) (UDPGDH).	Sugar	-0.328716	-0.880327	-0.184027
Os.9416.1.S1_at	Cell wall invertase (EC 3.2.1.26).	Sugar	0.281492	-0.793408	-0.0430769
Os.5892.1.S1_s_at	NAD-dependent epimerase/dehydratase family protein.	Sugar	0.119495	-0.786052	0.575515
Os.8049.1.S1_a_at	Transaldolase (EC 2.2.1.2).	Sugar	0.514533	-0.741452	0.229143
Os.27290.1.A1_at	Seed imbibition protein (Fragment).	Sugar	-0.290421	-0.690844	0.263949	1
Os.38110.1.S1_at	Glycoside hydrolase, family 37 protein.	Sugar	0.614868	-0.68638	0.0400015
Os.4160.1.S1_at	Beta-1,3-glucanase precursor (Fragment).	Sugar	-0.0924075	-0.669173	-0.468819
Os.53451.1.S1_at	Hly-III related proteins family protein.	Sugar	-0.152304	-0.657259	0.604784
Os.37718.1.S1_at	BURP domain containing protein.	Sugar	0.173987	-0.64923	0.389774
Os.8178.1.S1_at	Barwin domain containing protein.	Sugar	0.301316	-0.620172	-0.0295997
Os.8051.2.S1_x_at	Glycoside hydrolase, family 17 protein.	Sugar	0.222874	-0.617293	0.592219
Os.29866.1.S1_at	Phosphoribosyl pyrophosphate synthase isozyme 3 precursor (EC 2.7.6.1).	Sugar	-0.322244	-0.567711	-0.739384
Os.11185.1.S1_a_at	General substrate transporter family protein.	Sugar	0.00568219	-0.563935	0.802031
Os.10131.1.S1_a_at	UDP-glucose 4-epimerase.	Sugar	-0.48649	-0.536468	-0.555698
Os.4166.1.S1_at	Glucose-1-phosphate adenylyltransferase large subunit 1, chloroplast precursor (EC 2.7.7.27) (ADP-glucose synthase) (ADP-glucose pyrophosphorylase) (AGPASE S) (Alpha-D-glucose-1-phosphate adenyl transferase) (BEPL).	Sugar	0.129336	-0.534659	0.0226257
Os.26062.1.S1_a_at	Sucrose transporter.	Sugar	-0.808428	-0.516685	0.0172279
Os.26786.1.S1_at	H(+)/hexose cotransporter.	Sugar	0.768008	-0.504125	0.0580467
Os.15682.1.A1_at	Mannose-6-phosphate isomerase (ManA).	Sugar	-0.517854	-0.473511	0.598033	1
Os.55671.1.S1_at	Hly-III related proteins family protein.	Sugar	-0.778514	-0.464523	-0.338046
Os.3001.1.S1_at	Sugar transporter family protein.	Sugar	0.576559	-0.461393	0.560907
Os.26492.1.S1_at	Conserved hypothetical protein.	Sugar	-0.772669	-0.452365	0.224957
Os.4718.1.S1_at	2,3-bisphosphoglycerate-independent phosphoglycerate mutase (EC 5.4.2.1) (Phosphoglyceromutase) (BPG-independent PGAM) (PGAM-I).	Sugar	0.567179	-0.450103	0.297678
Os.2884.1.S1_at	Trehalose-6-phosphate phosphatase.	Sugar	-0.738819	-0.445023	0.341427	1
Os.1981.1.S1_at	Fructose-bisphosphate aldolase (EC 4.1.2.13) (Fragment).	Sugar	0.913422	-0.361665	0.00971889
Os.7158.1.S1_a_at	Calreticulin (Fragment).	Sugar	0.885887	-0.344615	0.202936
Os.8714.1.S1_at	Galactoside 2-alpha-L-fucosyltransferase (EC 2.4.1.69) (Xyloglucan alpha-(1,2)-fucosyltransferase) (AtFUT1).	Sugar	-0.442241	-0.325519	0.419401	1
Os.27753.1.S1_at	Digalactosyldiacylglycerol synthase 1.	Sugar	-0.153941	-0.314184	0.0206398
Os.28418.1.S1_a_at	Phosphoribosyl pyrophosphate synthase (EC 2.7.6.1).	Sugar	-0.598542	-0.311686	-0.17998
Os.6931.1.S1_at	Sorbitol transporter.	Sugar	-0.861069	-0.287979	-0.0310379
Os.9980.2.S1_x_at	4-alpha-glucanotransferase (EC 2.4.1.25).	Sugar	0.634856	-0.263592	0.625857
Os.26932.1.S1_at	Monosaccharide transporter 3.	Sugar	-0.944497	-0.211808	-0.0940576
Os.47344.1.A1_at	Plant neutral invertase family protein.	Sugar	-0.921254	-0.181785	-0.0810524
Os.39411.1.A1_at	Multidrug resistance protein 1 homolog.	Sugar	-0.91618	-0.135246	0.286141	1
Os.50939.1.S1_at	Hypothetical protein.	Sugar	-0.749846	-0.11573	0.30055	1
Os.3122.1.S1_at	ADP-glucose pyrophosphorylase small subunit.	Sugar	0.710821	-0.0654252	-0.0669818
Os.32160.1.S1_at	Glycosyl transferase, family 8 protein.	Sugar	-0.770767	-0.0165219	-0.160104
Os.12725.1.S1_at	Starch synthase I, chloroplast precursor (EC 2.4.1.21) (Soluble starch synthase 1) (SSS 1).	Sugar	0.584928	0.00582902	0.0702946
Os.9127.1.S1_a_at	Sucrose synthase 1 (EC 2.4.1.13) (Sucrose-UDP glucosyltransferase 1).	Sugar	0.591143	0.0210386	-0.534877
Os.14920.1.S1_s_at	Seed imbibition protein (Fragment).	Sugar	-0.794936	0.0306926	-0.564371
Os.5451.1.S1_at	Alpha-1,4-glucan-protein synthase [UDP-forming] 1 (EC 2.4.1.112) (UDP- glucose:protein transglucosylase 1) (UPTG 1).	Sugar	0.629028	0.0379239	-0.325379
Os.11026.1.S1_at	Xylose isomerase (EC 5.3.1.5).	Sugar	0.826715	0.0626325	-0.250779
Os.50292.1.S1_at	Hexose transporter.	Sugar	0.887385	0.0859276	0.369702	1
Os.6418.1.S1_at	Raffinose synthase family protein.	Sugar	-0.636731	0.103593	0.72021	1
Os.12186.2.S1_at	Ricin B-related lectin domain containing protein.	Sugar	-0.199841	0.113134	-0.288291
Os.27677.1.S1_at	Extra-large G-protein.	Sugar	-0.961242	0.114851	0.186114
Os.47792.1.S1_at	Fructosyltransferase.	Sugar	0.491163	0.130645	0.548561
Os.53546.1.S1_s_at	Sorbitol transporter.	Sugar	0.821488	0.133171	-0.0851476
Os.7294.1.S1_at	Alpha-amylase (EC 3.2.1.1).	Sugar	0.662973	0.135218	-0.418889
Os.46726.1.S1_x_at	Glycoside hydrolase, family 38 domain containing protein.	Sugar	-0.831686	0.135416	-0.0260114
Os.8241.1.S1_at	Ribose 5-phosphate isomerase family protein.	Sugar	-0.962817	0.188397	-0.0522413
Os.12311.1.S1_at	Ricin B-related lectin domain containing protein.	Sugar	0.954279	0.245163	-0.112838
Os.12780.1.S1_at	Fructokinase 2.	Sugar	0.374997	0.247329	-0.184271
Os.27745.1.A1_at	Carbohydrate kinase, PfkB family protein.	Sugar	0.874908	0.247389	0.401293	1
Os.609.1.S2_a_at	Transketolase, chloroplast precursor (EC 2.2.1.1) (TK).	Sugar	0.800772	0.261505	0.322069
Os.6176.1.S1_at	Glucosamine/galactosamine-6-phosphate isomerase domain containing protein.	Sugar	-0.472388	0.276988	0.0733762
Os.13608.1.S1_at	Glycosyltransferase QUASIMODO1 (EC 2.4.1.-).	Sugar	-0.627356	0.360977	-0.583923
Os.18257.1.S1_at	Raffinose synthase family protein.	Sugar	0.82608	0.37285	-0.128878
Os.4954.1.S1_a_at	Ribose-5-phosphate isomerase precursor (EC 5.3.1.6).	Sugar	0.853937	0.375734	-0.171275
Os.49153.1.A1_x_at	Sugar transporter family protein.	Sugar	0.880302	0.389755	-0.0849936
OsAffx.9908.1.S1_x_at	Conserved hypothetical protein.	Sugar	-0.038247	0.400937	0.595017
Os.27228.1.S1_at	Monosaccharide transporter 3.	Sugar	0.609607	0.40448	0.433344
Os.3454.1.S1_at	Sucrose-phosphate synthase (EC 2.4.1.14) (UDP-glucose-fructose- phosphate glucosyltransferase).	Sugar	-0.0682971	0.415321	0.787369
Os.28030.1.S1_s_at	Xyloglycan endo-transglycosylase precursor.	Sugar	-0.79057	0.4519	-0.249252
Os.9212.1.S1_at	Granule-bound starch synthase I, chloroplast precursor (EC 2.4.1.21) (GBSS I).	Sugar	0.753463	0.500597	0.0800695
Os.7866.1.S1_at	Carbohydrate kinase-like protein.	Sugar	0.424119	0.514754	0.718476
Os.9897.1.S1_at	Pectinesterase family protein.	Sugar	-0.719682	0.528065	-0.296006
Os.9769.1.S1_at	Aldose 1-epimerase family protein.	Sugar	0.495816	0.543207	-0.333554
Os.7064.1.S1_s_at	KpsF/GutQ family protein.	Sugar	0.474125	0.543456	-0.390656
Os.13071.1.S1_at	Sucrose-phosphatase (EC 3.1.3.24).	Sugar	0.737294	0.552947	0.308056
Os.49155.1.S1_at	Sucrose-phosphatase (EC 3.1.3.24).	Sugar	0.657912	0.584344	0.45074
Os.57465.1.S1_x_at	Sucrose synthase 2 (EC 2.4.1.13) (Sucrose-UDP glucosyltransferase 2).	Sugar	0.0474634	0.596109	-0.273771
Os.5996.1.S1_at	Concanavalin A-like lectin/glucanase domain containing protein.	Sugar	0.323668	0.705309	0.051042
Os.26817.1.S1_at	H(+)/MONOSACCHARIDE cotransporter.	Sugar	-0.26344	0.712997	0.119884
Os.5725.1.S1_at		Sugar	0.415951	0.764814	-0.422306
Os.4704.1.S1_at	Sucrose transporter.	Sugar	-0.00629574	0.794131	0.336423
Os.46383.2.A1_s_at	Phosphoribulokinase, chloroplast precursor (EC 2.7.1.19) (Phosphopentokinase) (PRKASE) (PRK).	Sugar	0.114035	0.840121	0.407304
Os.13018.1.S1_a_at	Starch synthase isoform zSTSII-2 (EC 2.4.1.21).	Sugar	-0.00309609	0.840762	0.516449
Os.20397.1.S1_a_at	ADP-glucose pyrophosphorylase large subunit (EC 2.7.7.27).	Sugar	0.337344	0.86526	-0.181754
Os.48012.1.S1_x_at	Xylulose kinase (EC 2.7.1.17).	Sugar	0.227791	0.866492	0.192289
Os.15065.1.S1_at	Inositol phosphatase/fructose-1,6-bisphosphatase family protein.	Sugar	0.153492	0.887391	-0.234543
Os.15700.1.S1_at	Fructose-6-phosphate 2-kinase/fructose-2,6-bisphosphatase (EC 2.7.1.105) (EC 3.1.3.46) (Fragment).	Sugar	-0.0320362	0.925732	0.0835926
Os.12696.1.S1_at	Sedoheptulose-1,7-bisphosphatase, chloroplast precursor (EC 3.1.3.37) (Sedoheptulose-bisphosphatase) (SBPASE) (SED(1,7)P2ASE).	Sugar	-0.162571	0.939573	0.238552
* Detailed information of the DEGs see (Zhang et al. 2012b).
Bold loadings are statistically significantly different from zero.
