# Supplementary material for: Temporal profiling of primary metabolites under chilling stress and its association with seedling chilling tolerance of rice (Oryza sativa L.)
Source: Rice (N Y). 2013 Oct 5;6:23. doi: 10.1186/1939-8433-6-23 (PMC4883686; doi:10.1186/1939-8433-6-23)
Supplement: Supplementary file 5 — Additional file 5: The conditions for determining and confirming the identities of the measured metabolites. (XLS 38 KB) [file 12284_2013_59_MOESM5_ESM.xls]

## Sheet: ST5
Supplementary table 5. The conditions for determining and confirming the identities of the measured metabolites
RT: the retention time of the metabolites; MQ: the mass of quanfication in which a specific ion was used for quatifying each of the metabolites; ML: the match level, which is the similarity score of an identified metabolite to that in library, Std: the standard chemicals, in which Y in the colume indicates the metabolite's indentity was confirmed by its pure authenticated compound; SR: the split …
		RT(min)	MQ	ML(%)	Std	SR
Amino Acids	alanine	9.049	116	94	Y	10:1
	aspartic acid	18.344	232	96	Y	10:1
	cysteine	19.057	100	86	Y	10:1
	glutamic acid	20.335	246	94	Y	10:1
	glycine	13.716	248	93	Y	10:1
	isoleucine	13.438	218	81	Y	10:1
	leucine	12.957	158	86	Y	10:1
	lysine	25.675	156	75	Y	10:1
	Phe	19.036	120	92	Y	10:1
	proline-0TMS	10.842	103	85	Y	10:1
	proline 2TMS	13.559	216	75	Y	10:1
	serine 2TMS	12.657	219	95	Y	10:1
	serine 3TMS	14.919	218	94	Y	10:1
	threonine 2TMS	13.492	219	94	Y	10:1
	threonine 3TMS	15.472	219	81	Y	10:1
	tryptophan	30.303	202	79	Y	10:1
	tyrosine	26	218	90		10:1
	valine-1TMS	8.808	174	90	Y	2:1
	valine-2TMS	11.657	218	90	Y	2:1
Organic Acids	heptadecoic acid	29.317	117	75		10:1
	octadecanoic acid	30.767	117	98		10:1
	oleic acid	30.381	339	81	Y	2:1
	palmic acid	27.808	117	97		10:1
	quinic acid	24.526	255	88	Y	2:1
	succinic acid	13.972	172	95	Y	2:1
	aminobutyric acid (GABA)	18.538	216	84	Y	10:1
	benzoic acid	12.545	179	78	Y	2:1
	cinnamic acid, 4-hydroxy	26.133	293	84		10:1
	eicosanoic acid	33.5	178	79		10:1
	oxalic acid	9.783	147	99		10:1
	phosphoric acid	12.942	299	99		10:1
	pyruvic acid	8.697	217	93	Y	2:1
	shikimic acid	23.792	255	92		10:1
	sinapic acid	30.808	338	89		10:1
	citric acid	23.934	257	90	Y	10:1
	erythronic acid	18.723	292	97		10:1
	fumaric acid	14.796	245	93	Y	2:1
	isocitric acid	23.969	245	86	Y	10:1
	malic acid	17.691	233	95	Y	10:1
	salicylic acid	18.1725	267	98		10:1
	calendic acid	30.4	79	90		10:1
	ascorbic acid	26.092	332	97		10:1
	ferulaic acid	28.567	338	93		10:1
	galacturonic acid	26.133	204	88	Y	2:1
	3-deoxy-arabino-hexaric acid	28.533	245	75		10:1
	glucopyranuronic acid	39.283	251	87		10:1
	galactonic acid	27.05	333	87		10:1
	gluconic acid-6-p	33.375	73	72		10:1
	saccharic acid	27.508	333	89		10:1
	gluconic acid	26.675	333	86		10:1
Sugar	2-o-glycerol-beta-d-glalctopyranoside	29.7	204	93		10:1
	1-benzyl glucopyranoside	32.692	91	78		10:1
	galactinol	39.733	204	77		10:1
	1-methyl-beta-d-mannopyranoside	33.033	159	80		10:1
	1-ethylglucopyranoside	25.883	204	77		10:1
	arabinose	20.1	217	85	Y	10:1
	cellobiose A	36.163	204	75	Y	2:1
	cellobiose B	37.446	204	82	Y	2:1
	fructofuranose A	23.625	217	87		10:1
	fructofuranose B	23.75	217	94		10:1
	fructose	23.836	437	81	Y	10:1
	glucopyranose	26.592	204	96		10:1
	glucose A	25.116	204	94	Y	10:1
	glucose B	26.589	204	96	Y	10:1
	glucose-6-p A	32.414	387	85	Y	2:1
	glucose-7-p B	32.564	387	92	Y	2:1
	mannitose	23.838	192	79	Y	10:1
	melibiose	38.437	191	93	Y	2:1
	rhamnose	29.292	204	79		10:1
	ribose	20.871	204	97	Y	10:1
	sorbinose	24.392	437	80	Y	2:1
	fucose	21.161	204	92	Y	10:1
	galactose A	24.527	204	94	Y	10:1
	galactose B	25.27	204	94	Y	10:1
	lactose	35.78	305	82	Y	10:1
	maltose	36.683	289	77		2:1
	melicitose	44.599	361	83	Y	2:1
	raffinose	43.71	437	87	Y	2:1
	sorbitol	25.856	319	82	Y	2:1
	sucrose	35.79	437	95	Y	10:1
	trehalose	36.97	361	87	Y	2:1
	turanose	36.675	271	78	Y	2:1
	fructose-6-p	30.672	315	84	Y	2:1
	glycerol	12.975	205	99		10:1
	nucite	28.272	432	84	Y	2:1
	pentitol	21.642	217	90		10:1
	3-p-glycerol	23.117	299	98		10:1
	galactitol	25.861	217	80	Y	2:1
	erythritol	18.008	73	93		10:1
	inositol-2-p	32.867	315	87		10:1
	mannitol	25.66	319	86	Y	2:1
	xylitol A	20.151	204	91	Y	10:1
	xylitol B	20.746	204	91	Y	10:1
	sorbitol-6-p	33.108	315	82		10:1
Polyamine	tryptamine-5-hydroxy	33.7	174	80		10:1
	putrescine	25.186	174	82	Y	2:1
	triethanolamine	20.437	262	98	Y	2:1
	ethanolamine	12.808	174	97		10:1
Ester	dihexadecanoylglycerol	52.775	371	81		10:1
	monooctadecanoylglycerol	37.658	399	96		10:1
	monostearoylglycerol	37.242	218	75		10:1
	threonic acid-1,4-lactone	15.308	73	92		10:1
	gluconic acid 1,4-lactone	26.417	73	77		10:1
	pentonic acid-1,4-lactone	20.942	117	75		10:1
	monohexadecanoylglycerol	31.525	204	88		10:1
	galactosylglycerol	35.325	73	97		10:1
	digalactosylglycerol	41.2	204	91		10:1
Others	cytosine	18.496	254	91	Y	2:1
	adenosine	35.975	236	82		10:1
	allantoin	25.075	331	85		10:1
	allantoin	25.358	188	84		10:1
	uracil	14.482	241	89	Y	2:1
	vitamin E	40.177	223	92		10:1
	sitosterol	43.858	357	97		10:1
	fucosterol	44	55	77		10:1
	campesterol	42.983	129	95		10:1
	stiqmasterol	43.233	83	96		10:1
	ribitol	22.162	319	95	Y	10:1
